# Supplementary material for: Chemically induced senescence in human stem cell‐derived neurons promotes phenotypic presentation of neurodegeneration
Source: Aging Cell. 2021 Dec 24;21(1):e13541. doi: 10.1111/acel.13541 (PMC8761019; doi:10.1111/acel.13541)
Supplement: Supplementary file 3 — Table S3 [file ACEL-21-e13541-s002.xlsx]

## Sheet: edgeR GLM gene
Ensembl	Symbol	DFBC-DFBSLO_logFC	DFBC-DFBSLO_logCPM	DFBC-DFBSLO_LR	DFBC-DFBSLO_PValue	DFBC-DFBSLO_FDR	DFBC-DFBSLO_Status	Gene Name
ENSG00000153012	LGI2	0.992954	4.59702	282.333	2.32949e-63	3.32767e-59	UP	leucine rich repeat LGI family member 2
ENSG00000114450	GNB4	0.838351	6.29285	245.964	`	1.40636e-51	UP	G protein subunit beta 4
ENSG00000186297	GABRA5	1.00893	4.25338	217.287	3.53259e-49	1.6821e-45	UP	gamma-aminobutyric acid type A receptor alpha5 subunit
ENSG00000145864	GABRB2	0.622235	6.8289	181.47	2.31439e-41	8.26526e-38	UP	gamma-aminobutyric acid type A receptor beta2 subunit
ENSG00000178568	ERBB4	1.23032	3.68443	176.227	3.23004e-40	9.22821e-37	UP	erb-b2 receptor tyrosine kinase 4
ENSG00000132640	BTBD3	0.545445	7.6685	151.992	6.36318e-35	1.29854e-31	UP	BTB domain containing 3
ENSG00000198673	FAM19A2	0.54795	5.82439	145.201	1.94059e-33	3.46517e-30	UP	family with sequence similarity 19 member A2, C-C motif chemokine like
ENSG00000118257	NRP2	0.539775	7.38948	140.486	2.0843e-32	3.30824e-29	UP	neuropilin 2
ENSG00000072657	TRHDE	0.695922	4.87598	137.873	7.76735e-32	1.10957e-28	UP	thyrotropin releasing hormone degrading enzyme
ENSG00000003096	KLHL13	0.496098	6.50681	115.672	5.60876e-27	7.28375e-24	UP	kelch like family member 13
ENSG00000145730	PAM	0.454155	7.55481	109.799	1.08443e-25	1.19162e-22	UP	peptidylglycine alpha-amidating monooxygenase
ENSG00000118432	CNR1	0.399728	7.75349	109.359	1.35433e-25	1.28977e-22	UP	cannabinoid receptor 1
ENSG00000172260	NEGR1	0.432769	7.17751	108.82	1.77685e-25	1.58639e-22	UP	neuronal growth regulator 1
ENSG00000022355	GABRA1	0.75542	4.07913	107.38	3.67548e-25	2.76338e-22	UP	gamma-aminobutyric acid type A receptor alpha1 subunit
ENSG00000101327	PDYN	0.970119	3.24333	106.92	4.63419e-25	3.30997e-22	UP	prodynorphin
ENSG00000140945	CDH13	1.26142	3.22733	106.126	6.91868e-25	4.70635e-22	UP	cadherin 13
ENSG00000168959	GRM5	0.613145	5.31152	105.998	7.38005e-25	4.792e-22	UP	glutamate metabotropic receptor 5
ENSG00000117598	PLPPR5	0.754388	4.09775	104.597	1.49696e-24	8.91e-22	UP	phospholipid phosphatase related 5
ENSG00000171004	HS6ST2	0.529821	5.4455	104.332	1.71087e-24	9.77589e-22	UP	heparan sulfate 6-O-sulfotransferase 2
ENSG00000145675	PIK3R1	0.405348	7.30219	102.884	3.55438e-24	1.83451e-21	UP	phosphoinositide-3-kinase regulatory subunit 1
ENSG00000182050	MGAT4C	0.594802	4.63674	97.4266	5.58892e-23	2.66126e-20	UP	MGAT4 family member C
ENSG00000079689	SCGN	0.860413	3.65308	96.1363	1.07242e-22	4.78736e-20	UP	secretagogin, EF-hand calcium binding protein
ENSG00000183715	OPCML	0.8361	5.0065	94.7779	2.12994e-22	9.22005e-20	UP	opioid binding protein/cell adhesion molecule like
ENSG00000280165	PCDH20	0.792003	3.74157	94.1757	2.88722e-22	1.21306e-19	UP	protocadherin 20
ENSG00000163285	GABRG1	0.946521	3.18641	92.9263	5.42771e-22	2.15375e-19	UP	gamma-aminobutyric acid type A receptor gamma1 subunit
ENSG00000175426	PCSK1	0.411164	6.43652	92.1357	8.09319e-22	3.12463e-19	UP	proprotein convertase subtilisin/kexin type 1
ENSG00000081138	CDH7	0.580046	4.92916	88.7398	4.50321e-21	1.69285e-18	UP	cadherin 7
ENSG00000164434	FABP7	0.46542	5.69259	88.373	5.4205e-21	1.98543e-18	UP	fatty acid binding protein 7
ENSG00000150893	FREM2	0.812729	3.92344	83.2921	7.07829e-20	2.29803e-17	UP	FRAS1 related extracellular matrix protein 2
ENSG00000169427	KCNK9	0.80068	3.79143	80.1088	3.54349e-19	1.12486e-16	UP	potassium two pore domain channel subfamily K member 9
ENSG00000144278	GALNT13	0.458853	5.32074	79.6425	4.48675e-19	1.37069e-16	UP	polypeptide N-acetylgalactosaminyltransferase 13
ENSG00000157680	DGKI	0.390119	6.28366	79.6324	4.5098e-19	1.37069e-16	UP	diacylglycerol kinase iota
ENSG00000206585	RNVU1-7	11.6763	2.61631	79.162	5.72205e-19	1.70291e-16	UP	RNA, variant U1 small nuclear 7
ENSG00000111885	MAN1A1	0.703427	4.11349	78.4216	8.32372e-19	2.37809e-16	UP	mannosidase alpha class 1A member 1
ENSG00000171617	ENC1	0.340398	8.86033	78.1832	9.39146e-19	2.58242e-16	UP	ectodermal-neural cortex 1
ENSG00000184672	RALYL	0.374723	5.98719	78.1813	9.40046e-19	2.58242e-16	UP	RALY RNA binding protein like
ENSG00000152894	PTPRK	0.57407	5.01609	77.265	1.49492e-18	3.95462e-16	UP	protein tyrosine phosphatase, receptor type K
ENSG00000165186	PTCHD1	0.474535	5.74508	77.0475	1.66892e-18	4.33464e-16	UP	patched domain containing 1
ENSG00000044524	EPHA3	0.4772	5.01915	76.4716	2.23398e-18	5.69865e-16	UP	EPH receptor A3
ENSG00000143153	ATP1B1	0.336431	7.24707	76.369	2.35321e-18	5.89747e-16	UP	ATPase Na+/K+ transporting subunit beta 1
ENSG00000171951	SCG2	0.362816	6.49324	75.1168	4.43673e-18	1.09274e-15	UP	secretogranin II
ENSG00000137843	PAK6	0.508507	5.48737	75.0071	4.69017e-18	1.13558e-15	UP	p21 (RAC1) activated kinase 6
ENSG00000060982	BCAT1	0.398257	6.2495	74.1194	7.35306e-18	1.75064e-15	UP	branched chain amino acid transaminase 1
ENSG00000163032	VSNL1	0.500152	5.46422	73.5979	9.57643e-18	2.20819e-15	UP	visinin like 1
ENSG00000133107	TRPC4	0.467818	4.90294	73.5964	9.58403e-18	2.20819e-15	UP	transient receptor potential cation channel subfamily C member 4
ENSG00000139220	PPFIA2	0.368971	6.32454	72.9225	1.3484e-17	3.05744e-15	UP	PTPRF interacting protein alpha 2
ENSG00000147246	HTR2C	1.22715	2.18936	71.7511	2.44126e-17	5.36513e-15	UP	5-hydroxytryptamine receptor 2C
ENSG00000205542	TMSB4X	0.346244	9.76925	71.6654	2.54961e-17	5.51836e-15	UP	thymosin beta 4 X-linked
ENSG00000078725	BRINP1	0.446917	5.95019	71.1366	3.33323e-17	7.10675e-15	UP	BMP/retinoic acid inducible neural specific 1
ENSG00000145451	GLRA3	0.916548	3.12045	70.7665	4.02101e-17	8.44708e-15	UP	glycine receptor alpha 3
ENSG00000113327	GABRG2	0.468507	5.32084	69.1943	8.92234e-17	1.84718e-14	UP	gamma-aminobutyric acid type A receptor gamma2 subunit
ENSG00000112309	B3GAT2	0.722718	3.48874	69.0177	9.75817e-17	1.99136e-14	UP	beta-1,3-glucuronyltransferase 2
ENSG00000152932	RAB3C	0.331605	8.68803	67.2176	2.4314e-16	4.75788e-14	UP	RAB3C, member RAS oncogene family
ENSG00000277586	NEFL	0.319995	8.92718	67.1522	2.51338e-16	4.85184e-14	UP	neurofilament light
ENSG00000144057	ST6GAL2	0.45733	5.2559	67.1051	2.57412e-16	4.90284e-14	UP	ST6 beta-galactoside alpha-2,6-sialyltransferase 2
ENSG00000013293	SLC7A14	0.425546	5.4168	67.0188	2.68933e-16	5.05488e-14	UP	solute carrier family 7 member 14
ENSG00000171724	VAT1L	0.339313	6.75452	66.8178	2.97803e-16	5.45399e-14	UP	vesicle amine transport 1 like
ENSG00000149084	HSD17B12	0.510588	4.43123	66.709	3.14694e-16	5.69038e-14	UP	hydroxysteroid 17-beta dehydrogenase 12
ENSG00000075223	SEMA3C	0.318475	7.75547	65.9819	4.55081e-16	8.12605e-14	UP	semaphorin 3C
ENSG00000283154	IQCJ-SCHIP1	0.754811	3.93695	65.5978	5.53015e-16	9.75286e-14	UP	IQCJ-SCHIP1 readthrough
ENSG00000184226	PCDH9	0.424475	6.25532	65.3813	6.17216e-16	1.06228e-13	UP	protocadherin 9
ENSG00000152910	CNTNAP4	0.524462	4.29299	65.209	6.73623e-16	1.14556e-13	UP	contactin associated protein like 4
ENSG00000018236	CNTN1	0.373551	7.41249	64.5953	9.19761e-16	1.54574e-13	UP	contactin 1
ENSG00000102466	FGF14	0.357238	7.32816	63.6821	1.46206e-15	2.40064e-13	UP	fibroblast growth factor 14
ENSG00000197106	SLC6A17	0.536897	5.12729	62.9894	2.07825e-15	3.37362e-13	UP	solute carrier family 6 member 17
ENSG00000185070	FLRT2	0.370243	6.36897	62.6778	2.43441e-15	3.86395e-13	UP	fibronectin leucine rich transmembrane protein 2
ENSG00000149571	KIRREL3	0.406288	5.04146	62.28	2.97938e-15	4.67698e-13	UP	kirre like nephrin family adhesion molecule 3
ENSG00000115252	PDE1A	0.577864	4.05423	59.976	9.60202e-15	1.43444e-12	UP	phosphodiesterase 1A
ENSG00000182256	GABRG3	0.575559	4.54918	59.9683	9.63989e-15	1.43444e-12	UP	gamma-aminobutyric acid type A receptor gamma3 subunit
ENSG00000175899	A2M	1.76943	0.982117	59.9211	9.87393e-15	1.45149e-12	UP	alpha-2-macroglobulin
ENSG00000181751	C5orf30	0.372633	5.26558	59.7982	1.05101e-14	1.51653e-12	UP	chromosome 5 open reading frame 30
ENSG00000196482	ESRRG	0.859285	2.82328	58.3261	2.22078e-14	3.02132e-12	UP	estrogen related receptor gamma
ENSG00000107742	SPOCK2	0.658381	3.95564	58.2967	2.25422e-14	3.03788e-12	UP	SPARC (osteonectin), cwcv and kazal like domains proteoglycan 2
ENSG00000169330	MINAR1	0.563423	4.68127	58.1095	2.47925e-14	3.30992e-12	UP	membrane integral NOTCH2 associated receptor 1
ENSG00000111262	KCNA1	0.819892	2.81304	57.8781	2.78869e-14	3.6865e-12	UP	potassium voltage-gated channel subfamily A member 1
ENSG00000150394	CDH8	0.399174	4.99942	57.8611	2.81294e-14	3.6865e-12	UP	cadherin 8
ENSG00000147488	ST18	0.907546	2.46858	57.7754	2.93816e-14	3.81561e-12	UP	ST18, C2H2C-type zinc finger
ENSG00000139973	SYT16	0.326559	6.72668	57.1683	4.00076e-14	5.10275e-12	UP	synaptotagmin 16
ENSG00000162989	KCNJ3	0.595739	4.12046	56.894	4.59946e-14	5.76345e-12	UP	potassium voltage-gated channel subfamily J member 3
ENSG00000135333	EPHA7	0.37557	5.08914	56.4361	5.80552e-14	7.21147e-12	UP	EPH receptor A7
ENSG00000099204	ABLIM1	0.340391	5.85792	56.191	6.57619e-14	8.09836e-12	UP	actin binding LIM protein 1
ENSG00000081479	LRP2	0.907923	2.96148	55.982	7.31391e-14	8.92985e-12	UP	LDL receptor related protein 2
ENSG00000135447	PPP1R1A	0.37538	5.2692	55.4437	9.61754e-14	1.16429e-11	UP	protein phosphatase 1 regulatory inhibitor subunit 1A
ENSG00000185008	ROBO2	0.310317	6.14009	55.0638	1.16678e-13	1.40062e-11	UP	roundabout guidance receptor 2
ENSG00000123836	PFKFB2	0.646638	3.85416	55.0393	1.18141e-13	1.40637e-11	UP	6-phosphofructo-2-kinase/fructose-2,6-biphosphatase 2
ENSG00000168843	FSTL5	0.610988	5.38329	54.4822	1.56864e-13	1.8519e-11	UP	follistatin like 5
ENSG00000109819	PPARGC1A	0.788001	3.06505	54.0376	1.96691e-13	2.30305e-11	UP	PPARG coactivator 1 alpha
ENSG00000185352	HS6ST3	0.440858	5.83977	53.9645	2.04146e-13	2.37092e-11	UP	heparan sulfate 6-O-sulfotransferase 3
ENSG00000102290	PCDH11X	0.345858	6.32518	53.7438	2.28412e-13	2.63134e-11	UP	protocadherin 11 X-linked
ENSG00000080200	CRYBG3	0.771145	3.04716	53.4805	2.61175e-13	2.9377e-11	UP	crystallin beta-gamma domain containing 3
ENSG00000163637	PRICKLE2	0.438904	5.79336	53.0832	3.19708e-13	3.54034e-11	UP	prickle planar cell polarity protein 2
ENSG00000185742	C11orf87	0.527727	4.02975	53.0521	3.24824e-13	3.56272e-11	UP	chromosome 11 open reading frame 87
ENSG00000006128	TAC1	0.507402	5.18812	53.0406	3.26718e-13	3.56272e-11	UP	tachykinin precursor 1
ENSG00000111913	RIPOR2	0.318064	6.56683	52.8508	3.59865e-13	3.89445e-11	UP	RHO family interacting cell polarization regulator 2
ENSG00000078295	ADCY2	0.62327	4.4412	52.122	5.21571e-13	5.51899e-11	UP	adenylate cyclase 2
ENSG00000144724	PTPRG	0.312516	6.86999	52.0872	5.30907e-13	5.57648e-11	UP	protein tyrosine phosphatase, receptor type G
ENSG00000196104	SPOCK3	0.556745	3.95319	51.1291	8.64868e-13	9.01799e-11	UP	SPARC (osteonectin), cwcv and kazal like domains proteoglycan 3
ENSG00000164128	NPY1R	0.6729	3.21303	50.9741	9.35926e-13	9.61849e-11	UP	neuropeptide Y receptor Y1
ENSG00000169744	LDB2	0.415584	4.68375	50.7025	1.07482e-12	1.0967e-10	UP	LIM domain binding 2
ENSG00000185565	LSAMP	0.293058	7.21335	50.4428	1.22692e-12	1.24302e-10	UP	limbic system associated membrane protein
ENSG00000105810	CDK6	0.489375	4.61843	49.9883	1.54663e-12	1.55589e-10	UP	cyclin dependent kinase 6
ENSG00000154975	CA10	0.514234	3.8958	49.9246	1.59771e-12	1.59604e-10	UP	carbonic anhydrase 10
ENSG00000117600	PLPPR4	0.326995	6.13318	49.2013	2.30997e-12	2.26013e-10	UP	phospholipid phosphatase related 4
ENSG00000203727	SAMD5	0.42227	4.93022	48.907	2.68391e-12	2.52234e-10	UP	sterile alpha motif domain containing 5
ENSG00000182255	KCNA4	0.698847	3.06809	48.4998	3.30326e-12	3.06409e-10	UP	potassium voltage-gated channel subfamily A member 4
ENSG00000104490	NCALD	0.30179	6.54487	48.2659	3.72163e-12	3.4299e-10	UP	neurocalcin delta
ENSG00000143324	XPR1	0.2676	10.2651	48.2065	3.83606e-12	3.5127e-10	UP	xenotropic and polytropic retrovirus receptor 1
ENSG00000116147	TNR	0.499036	4.07592	47.231	6.30952e-12	5.66864e-10	UP	tenascin R
ENSG00000147437	GNRH1	0.350387	5.11844	46.914	7.41691e-12	6.58078e-10	UP	gonadotropin releasing hormone 1
ENSG00000151834	GABRA2	0.557896	3.77675	46.7784	7.94861e-12	7.00901e-10	UP	gamma-aminobutyric acid type A receptor alpha2 subunit
ENSG00000183775	KCTD16	0.348955	5.03222	46.7544	8.04649e-12	7.05179e-10	UP	potassium channel tetramerization domain containing 16
ENSG00000174473	GALNTL6	0.447308	4.38198	46.6281	8.58202e-12	7.47525e-10	UP	polypeptide N-acetylgalactosaminyltransferase like 6
ENSG00000048052	HDAC9	0.349268	6.31546	46.4102	9.59126e-12	8.30371e-10	UP	histone deacetylase 9
ENSG00000184156	KCNQ3	0.289626	6.01668	46.054	1.1504e-11	9.84039e-10	UP	potassium voltage-gated channel subfamily Q member 3
ENSG00000143195	ILDR2	0.465787	4.35141	45.6312	1.42748e-11	1.1995e-09	UP	immunoglobulin like domain containing receptor 2
ENSG00000166922	SCG5	0.35776	5.30322	45.5173	1.51298e-11	1.26392e-09	UP	secretogranin V
ENSG00000189056	RELN	0.372557	8.60143	44.5974	2.42018e-11	1.97556e-09	UP	reelin
ENSG00000109158	GABRA4	1.14128	1.43992	44.5691	2.45532e-11	1.99285e-09	UP	gamma-aminobutyric acid type A receptor alpha4 subunit
ENSG00000134121	CHL1	0.269928	6.86269	44.0527	3.19644e-11	2.53673e-09	UP	cell adhesion molecule L1 like
ENSG00000145335	SNCA	0.484983	4.20035	43.4544	4.33956e-11	3.38746e-09	UP	synuclein alpha
ENSG00000133636	NTS	1.49111	0.989675	43.443	4.36487e-11	3.38871e-09	UP	neurotensin
ENSG00000165983	PTER	0.965074	2.33653	43.2749	4.75635e-11	3.64039e-09	UP	phosphotriesterase related
ENSG00000058335	RASGRF1	0.537603	4.95601	43.2712	4.76551e-11	3.64039e-09	UP	Ras protein specific guanine nucleotide releasing factor 1
ENSG00000154478	GPR26	0.76592	2.97616	43.1955	4.9535e-11	3.76387e-09	UP	G protein-coupled receptor 26
ENSG00000162624	LHX8	0.616821	3.50132	43.1453	5.08218e-11	3.84122e-09	UP	LIM homeobox 8
ENSG00000132975	GPR12	0.460832	4.36388	42.7093	6.35083e-11	4.77482e-09	UP	G protein-coupled receptor 12
ENSG00000139364	TMEM132B	0.296568	5.97289	42.6818	6.44076e-11	4.81708e-09	UP	transmembrane protein 132B
ENSG00000258548	LINC00645	0.379722	4.84805	42.5046	7.05145e-11	5.24635e-09	UP	long intergenic non-protein coding RNA 645
ENSG00000151789	ZNF385D	0.675816	2.88291	42.3208	7.74657e-11	5.70411e-09	UP	zinc finger protein 385D
ENSG00000049130	KITLG	0.403593	4.73199	42.2797	7.91091e-11	5.79525e-09	UP	KIT ligand
ENSG00000011677	GABRA3	0.256469	6.83862	42.2242	8.13865e-11	5.93167e-09	UP	gamma-aminobutyric acid type A receptor alpha3 subunit
ENSG00000168702	LRP1B	0.449938	5.16827	42.1769	8.33792e-11	6.04605e-09	UP	LDL receptor related protein 1B
ENSG00000163399	ATP1A1	0.283179	6.25304	41.817	1.00229e-10	7.15887e-09	UP	ATPase Na+/K+ transporting subunit alpha 1
ENSG00000261409	AL035425.3	0.633041	3.13202	41.7625	1.03059e-10	7.28809e-09	UP	novel transcript, overlapping to IRS4
ENSG00000082293	COL19A1	1.22989	1.43533	41.6244	1.10606e-10	7.70733e-09	UP	collagen type XIX alpha 1 chain
ENSG00000067715	SYT1	0.252906	8.42088	41.5434	1.15281e-10	7.99414e-09	UP	synaptotagmin 1
ENSG00000139910	NOVA1	0.314641	7.20925	41.4144	1.23148e-10	8.49837e-09	UP	NOVA alternative splicing regulator 1
ENSG00000173452	TMEM196	0.288152	6.30411	41.4031	1.2386e-10	8.50646e-09	UP	transmembrane protein 196
ENSG00000152689	RASGRP3	0.903456	2.41347	41.3313	1.28492e-10	8.78233e-09	UP	RAS guanyl releasing protein 3
ENSG00000115963	RND3	0.281693	5.92514	40.9768	1.54043e-10	1.04786e-08	UP	Rho family GTPase 3
ENSG00000198797	BRINP2	0.561697	3.42466	40.9562	1.55677e-10	1.05396e-08	UP	BMP/retinoic acid inducible neural specific 2
ENSG00000187676	B3GLCT	0.57621	3.28955	40.947	1.56417e-10	1.05397e-08	UP	beta 3-glucosyltransferase
ENSG00000206052	DOK6	0.391758	5.33598	40.7176	1.75896e-10	1.17415e-08	UP	docking protein 6
ENSG00000173376	NDNF	1.26854	1.26076	40.6642	1.80768e-10	1.20106e-08	UP	neuron derived neurotrophic factor
ENSG00000054983	GALC	0.385398	4.38694	40.3345	2.14e-10	1.40229e-08	UP	galactosylceramidase
ENSG00000153956	CACNA2D1	0.387219	4.60913	40.3233	2.15231e-10	1.40392e-08	UP	calcium voltage-gated channel auxiliary subunit alpha2delta 1
ENSG00000135824	RGS8	0.621712	3.51437	40.029	2.50217e-10	1.60285e-08	UP	regulator of G protein signaling 8
ENSG00000269793	ZIM2-AS1	0.769553	2.44331	40.0042	2.53414e-10	1.61608e-08	UP	ZIM2 antisense RNA 1
ENSG00000106341	PPP1R17	0.69923	3.21174	39.9165	2.65048e-10	1.68276e-08	UP	protein phosphatase 1 regulatory subunit 17
ENSG00000118785	SPP1	1.34419	1.44769	39.7199	2.93121e-10	1.8446e-08	UP	secreted phosphoprotein 1
ENSG00000162670	BRINP3	0.383189	4.45262	39.638	3.05684e-10	1.91522e-08	UP	BMP/retinoic acid inducible neural specific 3
ENSG00000134352	IL6ST	0.324098	6.12439	39.5432	3.20877e-10	2.00163e-08	UP	interleukin 6 signal transducer
ENSG00000184564	SLITRK6	0.393438	5.37301	39.4183	3.42083e-10	2.12463e-08	UP	SLIT and NTRK like family member 6
ENSG00000215861	AC245297.1	0.498274	3.65695	39.153	3.91863e-10	2.39221e-08	UP
ENSG00000271894	AC007744.1	1.00525	2.25565	38.8308	4.62174e-10	2.79753e-08	UP	novel transcript
ENSG00000007237	GAS7	0.347941	6.42248	38.7746	4.75687e-10	2.86717e-08	UP	growth arrest specific 7
ENSG00000070961	ATP2B1	0.25039	7.49486	38.7415	4.83825e-10	2.90397e-08	UP	ATPase plasma membrane Ca2+ transporting 1
ENSG00000148053	NTRK2	0.31265	6.55816	38.7294	4.86833e-10	2.9098e-08	UP	neurotrophic receptor tyrosine kinase 2
ENSG00000165966	PDZRN4	0.487726	4.28202	38.6286	5.12619e-10	3.03849e-08	UP	PDZ domain containing ring finger 4
ENSG00000175161	CADM2	0.332803	4.93324	38.4055	5.74713e-10	3.37851e-08	UP	cell adhesion molecule 2
ENSG00000144681	STAC	0.820304	2.59351	38.3816	5.8178e-10	3.40603e-08	UP	SH3 and cysteine rich domain
ENSG00000001630	CYP51A1	0.267517	6.98943	38.3484	5.91767e-10	3.45036e-08	UP	cytochrome P450 family 51 subfamily A member 1
ENSG00000198216	CACNA1E	0.284168	6.76992	38.2041	6.37195e-10	3.68516e-08	UP	calcium voltage-gated channel subunit alpha1 E
ENSG00000157103	SLC6A1	0.344763	5.35782	38.1747	6.46872e-10	3.72603e-08	UP	solute carrier family 6 member 1
ENSG00000262655	SPON1	0.644695	2.798	37.7089	8.21293e-10	4.63722e-08	UP	spondin 1
ENSG00000187957	DNER	0.246427	8.82969	37.0577	1.14684e-09	6.34987e-08	UP	delta/notch like EGF repeat containing
ENSG00000140287	HDC	0.912076	1.81358	36.9971	1.18304e-09	6.52501e-08	UP	histidine decarboxylase
ENSG00000083067	TRPM3	0.470063	3.8876	36.9384	1.2192e-09	6.69857e-08	UP	transient receptor potential cation channel subfamily M member 3
ENSG00000035862	TIMP2	0.282421	7.17916	36.8122	1.30077e-09	7.09216e-08	UP	TIMP metallopeptidase inhibitor 2
ENSG00000130558	OLFM1	0.279087	6.29253	36.731	1.35609e-09	7.33777e-08	UP	olfactomedin 1
ENSG00000104327	CALB1	0.535092	4.10948	36.567	1.47511e-09	7.92177e-08	UP	calbindin 1
ENSG00000187398	LUZP2	0.41618	5.53375	36.33	1.66576e-09	8.78058e-08	UP	leucine zipper protein 2
ENSG00000147231	RADX	0.235521	7.00714	36.1879	1.79177e-09	9.34141e-08	UP	RPA1 related single stranded DNA binding protein, X-linked
ENSG00000139211	AMIGO2	0.452499	3.92586	36.0896	1.88447e-09	9.71828e-08	UP	adhesion molecule with Ig like domain 2
ENSG00000178695	KCTD12	0.585178	3.69619	35.7495	2.24393e-09	1.14891e-07	UP	potassium channel tetramerization domain containing 12
ENSG00000115461	IGFBP5	0.971534	1.46819	35.6857	2.31855e-09	1.18115e-07	UP	insulin like growth factor binding protein 5
ENSG00000081189	MEF2C	0.328894	6.92981	35.3933	2.69407e-09	1.35212e-07	UP	myocyte enhancer factor 2C
ENSG00000173114	LRRN3	0.240508	7.08055	35.3908	2.69761e-09	1.35212e-07	UP	leucine rich repeat neuronal 3
ENSG00000163630	SYNPR	0.960696	1.90264	35.3751	2.71945e-09	1.3583e-07	UP	synaptoporin
ENSG00000225465	RFPL1S	0.394565	4.54585	35.3438	2.7635e-09	1.37549e-07	UP	RFPL1 antisense RNA 1
ENSG00000213860	RPL21P75	9.14036	0.22188	35.32	2.79742e-09	1.38546e-07	UP	ribosomal protein L21 pseudogene 75
ENSG00000147676	MAL2	0.638779	3.63009	35.3112	2.81005e-09	1.38546e-07	UP	mal, T cell differentiation protein 2 (gene/pseudogene)
ENSG00000171587	DSCAM	0.368245	4.68574	35.3095	2.81263e-09	1.38546e-07	UP	DS cell adhesion molecule
ENSG00000273275	AC017083.2	0.885225	1.77117	35.2534	2.89477e-09	1.41616e-07	UP	novel transcript
ENSG00000120594	PLXDC2	0.38729	4.13857	34.5994	4.05026e-09	1.92219e-07	UP	plexin domain containing 2
ENSG00000131018	SYNE1	0.264334	6.47041	34.2601	4.82163e-09	2.25826e-07	UP	spectrin repeat containing nuclear envelope protein 1
ENSG00000175497	DPP10	0.362588	4.73044	34.1473	5.10951e-09	2.38528e-07	UP	dipeptidyl peptidase like 10
ENSG00000147036	LANCL3	0.669052	2.78963	34.0852	5.27498e-09	2.4545e-07	UP	LanC like 3
ENSG00000152578	GRIA4	0.424829	3.86149	33.9742	5.58487e-09	2.58076e-07	UP	glutamate ionotropic receptor AMPA type subunit 4
ENSG00000180616	SSTR2	0.457456	3.80062	33.9633	5.61607e-09	2.58076e-07	UP	somatostatin receptor 2
ENSG00000100433	KCNK10	0.452857	4.3443	33.9624	5.61867e-09	2.58076e-07	UP	potassium two pore domain channel subfamily K member 10
ENSG00000155511	GRIA1	0.273536	6.97673	33.5864	6.81672e-09	3.09133e-07	UP	glutamate ionotropic receptor AMPA type subunit 1
ENSG00000145293	ENOPH1	0.284601	5.47346	33.4813	7.1951e-09	3.22461e-07	UP	enolase-phosphatase 1
ENSG00000168743	NPNT	1.17327	0.910812	33.4593	7.27726e-09	3.24862e-07	UP	nephronectin
ENSG00000064042	LIMCH1	0.421984	4.39955	33.2283	8.19473e-09	3.64678e-07	UP	LIM and calponin homology domains 1
ENSG00000048540	LMO3	0.343995	4.7148	32.8079	1.01731e-08	4.44413e-07	UP	LIM domain only 3
ENSG00000205856	C22orf42	0.276358	5.19391	32.3316	1.29983e-08	5.55861e-07	UP	chromosome 22 open reading frame 42
ENSG00000129636	ITFG1	0.23341	6.38496	32.326	1.30356e-08	5.55861e-07	UP	integrin alpha FG-GAP repeat containing 1
ENSG00000162377	COA7	0.358069	4.37377	32.2504	1.35529e-08	5.74491e-07	UP	cytochrome c oxidase assembly factor 7 (putative)
ENSG00000115419	GLS	0.326917	5.33203	32.1557	1.42299e-08	6.01402e-07	UP	glutaminase
ENSG00000105894	PTN	0.42171	4.11559	32.0469	1.50498e-08	6.34177e-07	UP	pleiotrophin
ENSG00000151892	GFRA1	0.300039	6.26181	32.0105	1.53343e-08	6.44268e-07	UP	GDNF family receptor alpha 1
ENSG00000272047	GTF2H5	0.284638	5.26234	31.8541	1.66196e-08	6.9216e-07	UP	general transcription factor IIH subunit 5
ENSG00000153993	SEMA3D	0.822546	2.1163	31.6753	1.82227e-08	7.54524e-07	UP	semaphorin 3D
ENSG00000153130	SCOC	0.259275	6.79885	31.6218	1.87311e-08	7.71107e-07	UP	short coiled-coil protein
ENSG00000197121	PGAP1	0.227166	7.96448	31.5965	1.89766e-08	7.7897e-07	UP	post-GPI attachment to proteins 1
ENSG00000135549	PKIB	0.548322	3.23708	31.5216	1.97229e-08	8.07283e-07	UP	cAMP-dependent protein kinase inhibitor beta
ENSG00000187164	SHTN1	0.293528	5.86159	31.3662	2.13667e-08	8.69584e-07	UP	shootin 1
ENSG00000113389	NPR3	0.687941	3.29248	31.3089	2.20065e-08	8.90547e-07	UP	natriuretic peptide receptor 3
ENSG00000279348	AC012513.3	0.376036	5.08951	31.1343	2.40774e-08	9.68861e-07	UP	TEC
ENSG00000140015	KCNH5	0.381891	4.25505	31.1041	2.44551e-08	9.81294e-07	UP	potassium voltage-gated channel subfamily H member 5
ENSG00000184349	EFNA5	0.325066	4.52285	31.0845	2.47035e-08	9.88485e-07	UP	ephrin A5
ENSG00000122733	PHF24	0.492821	3.6762	31.0209	2.55271e-08	1.01293e-06	UP	PHD finger protein 24
ENSG00000186469	GNG2	0.243509	9.4771	30.8855	2.73715e-08	1.07714e-06	UP	G protein subunit gamma 2
ENSG00000154654	NCAM2	0.372342	4.27787	30.8779	2.74786e-08	1.07838e-06	UP	neural cell adhesion molecule 2
ENSG00000165985	C1QL3	0.945178	1.79499	30.7668	2.9097e-08	1.13877e-06	UP	complement C1q like 3
ENSG00000187627	RGPD1	0.684616	3.47144	30.6717	3.05588e-08	1.19271e-06	UP	RANBP2-like and GRIP domain containing 1
ENSG00000132932	ATP8A2	0.249193	6.89597	30.6443	3.09941e-08	1.20072e-06	UP	ATPase phospholipid transporting 8A2
ENSG00000057935	MTA3	0.286554	4.94464	30.6429	3.10161e-08	1.20072e-06	UP	metastasis associated 1 family member 3
ENSG00000165379	LRFN5	0.352422	4.91415	30.5135	3.31557e-08	1.26301e-06	UP	leucine rich repeat and fibronectin type III domain containing 5
ENSG00000127241	MASP1	0.986483	1.1996	30.4549	3.41723e-08	1.29828e-06	UP	mannan binding lectin serine peptidase 1
ENSG00000135002	RFK	0.236558	6.06129	30.3108	3.68068e-08	1.38931e-06	UP	riboflavin kinase
ENSG00000196376	SLC35F1	0.241724	6.26507	30.1646	3.96893e-08	1.48419e-06	UP	solute carrier family 35 member F1
ENSG00000171033	PKIA	0.233393	8.96623	29.716	5.00211e-08	1.85117e-06	UP	cAMP-dependent protein kinase inhibitor alpha
ENSG00000144619	CNTN4	0.379215	4.23255	29.5062	5.57367e-08	2.04154e-06	UP	contactin 4
ENSG00000075035	WSCD2	0.350507	4.7444	29.4406	5.76558e-08	2.10105e-06	UP	WSC domain containing 2
ENSG00000113361	CDH6	0.315904	4.73812	29.3218	6.1301e-08	2.22255e-06	UP	cadherin 6
ENSG00000126733	DACH2	0.295847	6.22427	29.1916	6.55613e-08	2.371e-06	UP	dachshund family transcription factor 2
ENSG00000242808	SOX2-OT	0.383147	4.59502	29.1258	6.78287e-08	2.42718e-06	UP	SOX2 overlapping transcript
ENSG00000198944	SOWAHA	0.696333	2.71389	28.9514	7.42166e-08	2.61774e-06	UP	sosondowah ankyrin repeat domain family member A
ENSG00000123545	NDUFAF4	0.447677	4.38218	28.8558	7.79735e-08	2.73003e-06	UP	NADH:ubiquinone oxidoreductase complex assembly factor 4
ENSG00000139163	ETNK1	0.258406	7.24261	28.7779	8.11718e-08	2.82814e-06	UP	ethanolamine kinase 1
ENSG00000112902	SEMA5A	0.311618	4.96168	28.5763	9.00782e-08	3.13082e-06	UP	semaphorin 5A
ENSG00000159173	TNNI1	0.737302	2.19958	28.5309	9.22134e-08	3.19725e-06	UP	troponin I1, slow skeletal type
ENSG00000198133	TMEM229B	0.435644	4.05751	28.3615	1.00646e-07	3.46665e-06	UP	transmembrane protein 229B
ENSG00000101856	PGRMC1	0.202326	7.87454	28.3364	1.01961e-07	3.50124e-06	UP	progesterone receptor membrane component 1
ENSG00000110436	SLC1A2	0.206114	8.64411	28.2092	1.08886e-07	3.70342e-06	UP	solute carrier family 1 member 2
ENSG00000169302	STK32A	0.265195	5.29066	28.0987	1.15283e-07	3.89317e-06	UP	serine/threonine kinase 32A
ENSG00000175874	CREG2	0.664732	3.0565	28.036	1.19078e-07	4.01186e-06	UP	cellular repressor of E1A stimulated genes 2
ENSG00000140284	SLC27A2	0.886515	1.32476	27.8523	1.3094e-07	4.36009e-06	UP	solute carrier family 27 member 2
ENSG00000162630	B3GALT2	0.291112	5.42487	27.6645	1.44285e-07	4.73819e-06	UP	beta-1,3-galactosyltransferase 2
ENSG00000177570	SAMD12	0.407549	4.08505	27.6242	1.4732e-07	4.82676e-06	UP	sterile alpha motif domain containing 12
ENSG00000089199	CHGB	0.242905	6.17607	27.5627	1.52085e-07	4.96011e-06	UP	chromogranin B
ENSG00000179915	NRXN1	0.228706	8.30705	27.5454	1.5345e-07	4.99323e-06	UP	neurexin 1
ENSG00000091129	NRCAM	0.207046	7.21843	27.4713	1.59445e-07	5.14146e-06	UP	neuronal cell adhesion molecule
ENSG00000126950	TMEM35A	0.226917	7.04233	27.25	1.78771e-07	5.73873e-06	UP	transmembrane protein 35A
ENSG00000038427	VCAN	0.216606	10.087	27.1292	1.90306e-07	6.09534e-06	UP	versican
ENSG00000166206	GABRB3	0.211109	7.64404	27.0506	1.982e-07	6.30577e-06	UP	gamma-aminobutyric acid type A receptor beta3 subunit
ENSG00000145242	EPHA5	0.45089	3.68877	27.033	2.00015e-07	6.33813e-06	UP	EPH receptor A5
ENSG00000198963	RORB	0.418089	4.42451	26.935	2.10414e-07	6.63525e-06	UP	RAR related orphan receptor B
ENSG00000113100	CDH9	0.892617	1.88281	26.9215	2.11886e-07	6.6523e-06	UP	cadherin 9
ENSG00000144229	THSD7B	0.633186	2.51404	26.8133	2.24085e-07	6.97398e-06	UP	thrombospondin type 1 domain containing 7B
ENSG00000215475	SIAH3	0.481087	3.64039	26.7917	2.2661e-07	7.03723e-06	UP	siah E3 ubiquitin protein ligase family member 3
ENSG00000152208	GRID2	0.35522	4.20482	26.7788	2.28121e-07	7.06877e-06	UP	glutamate ionotropic receptor delta type subunit 2
ENSG00000143171	RXRG	1.32257	0.563999	26.7553	2.30913e-07	7.13981e-06	UP	retinoid X receptor gamma
ENSG00000114279	FGF12	0.457249	3.98824	26.729	2.34087e-07	7.20677e-06	UP	fibroblast growth factor 12
ENSG00000168348	INSM2	0.321363	5.38245	26.547	2.57209e-07	7.86774e-06	UP	INSM transcriptional repressor 2
ENSG00000134115	CNTN6	0.867605	1.95373	26.4807	2.66184e-07	8.07311e-06	UP	contactin 6
ENSG00000052802	MSMO1	0.236042	6.39879	26.4049	2.76844e-07	8.36091e-06	UP	methylsterol monooxygenase 1
ENSG00000152785	BMP3	0.538472	4.16164	26.3712	2.81707e-07	8.47197e-06	UP	bone morphogenetic protein 3
ENSG00000157087	ATP2B2	0.353908	3.97998	26.3617	2.83092e-07	8.49574e-06	UP	ATPase plasma membrane Ca2+ transporting 2
ENSG00000274588	DGKK	0.463056	3.5498	26.3513	2.8463e-07	8.52398e-06	UP	diacylglycerol kinase kappa
ENSG00000166532	RIMKLB	0.236875	6.04368	26.3333	2.87287e-07	8.58555e-06	UP	ribosomal modification protein rimK like family member B
ENSG00000080493	SLC4A4	0.841228	1.65884	26.1562	3.14883e-07	9.2936e-06	UP	solute carrier family 4 member 4
ENSG00000243444	PALM2	0.792696	2.5719	26.1196	3.20905e-07	9.43235e-06	UP	paralemmin 2
ENSG00000131507	NDFIP1	0.208142	7.72627	26.0444	3.33663e-07	9.77889e-06	UP	Nedd4 family interacting protein 1
ENSG00000176868	AL358781.1	3.94886	1.1306	26	3.41409e-07	9.95312e-06	UP
ENSG00000009694	TENM1	0.30434	5.86011	25.8059	3.77534e-07	1.09393e-05	UP	teneurin transmembrane protein 1
ENSG00000204262	COL5A2	0.5199	2.84275	25.7456	3.89512e-07	1.12181e-05	UP	collagen type V alpha 2 chain
ENSG00000156687	UNC5D	0.198801	7.7641	25.6753	4.03965e-07	1.15424e-05	UP	unc-5 netrin receptor D
ENSG00000072315	TRPC5	0.578653	3.18281	25.6667	4.05764e-07	1.15695e-05	UP	transient receptor potential cation channel subfamily C member 5
ENSG00000145526	CDH18	0.410276	3.82819	25.5781	4.24828e-07	1.2041e-05	UP	cadherin 18
ENSG00000112972	HMGCS1	0.219611	8.00115	25.5709	4.2643e-07	1.20625e-05	UP	3-hydroxy-3-methylglutaryl-CoA synthase 1
ENSG00000162374	ELAVL4	0.261813	6.02033	25.5625	4.28289e-07	1.20911e-05	UP	ELAV like RNA binding protein 4
ENSG00000114646	CSPG5	0.379241	4.06884	25.3633	4.74855e-07	1.33006e-05	UP	chondroitin sulfate proteoglycan 5
ENSG00000120251	GRIA2	0.193126	7.75574	25.3079	4.88709e-07	1.3602e-05	UP	glutamate ionotropic receptor AMPA type subunit 2
ENSG00000145545	SRD5A1	0.227427	5.97798	25.1883	5.19956e-07	1.42291e-05	UP	steroid 5 alpha-reductase 1
ENSG00000113580	NR3C1	0.498876	3.38942	25.1714	5.2453e-07	1.43268e-05	UP	nuclear receptor subfamily 3 group C member 1
ENSG00000196159	FAT4	0.241947	5.66049	25.0857	5.48392e-07	1.48649e-05	UP	FAT atypical cadherin 4
ENSG00000109832	DDX25	0.389902	3.75887	25.0502	5.58556e-07	1.50587e-05	UP	DEAD-box helicase 25
ENSG00000152402	GUCY1A2	0.246833	5.34939	25.0497	5.58708e-07	1.50587e-05	UP	guanylate cyclase 1 soluble subunit alpha 2
ENSG00000169760	NLGN1	0.274406	5.19449	25.0169	5.6831e-07	1.526e-05	UP	neuroligin 1
ENSG00000148082	SHC3	0.237903	6.56358	24.9502	5.88301e-07	1.57671e-05	UP	SHC adaptor protein 3
ENSG00000111052	LIN7A	0.228378	6.56773	24.9033	6.02785e-07	1.61251e-05	UP	lin-7 homolog A, crumbs cell polarity complex component
ENSG00000138944	SHISAL1	0.284669	6.97155	24.8298	6.26211e-07	1.66272e-05	UP	shisa like 1
ENSG00000139915	MDGA2	0.301131	4.42496	24.7258	6.60918e-07	1.74192e-05	UP	MAM domain containing glycosylphosphatidylinositol anchor 2
ENSG00000182985	CADM1	0.193719	7.87456	24.5977	7.06349e-07	1.85823e-05	UP	cell adhesion molecule 1
ENSG00000164323	CFAP97	0.298478	5.53746	24.536	7.29355e-07	1.90821e-05	UP	cilia and flagella associated protein 97
ENSG00000138653	NDST4	0.352172	4.08579	24.5244	7.33748e-07	1.91619e-05	UP	N-deacetylase and N-sulfotransferase 4
ENSG00000164604	GPR85	0.228445	6.04763	24.379	7.9126e-07	2.05886e-05	UP	G protein-coupled receptor 85
ENSG00000120049	KCNIP2	0.676507	2.30007	24.3559	8.00827e-07	2.07996e-05	UP	potassium voltage-gated channel interacting protein 2
ENSG00000104341	LAPTM4B	0.208247	6.45651	24.3234	8.14434e-07	2.10764e-05	UP	lysosomal protein transmembrane 4 beta
ENSG00000148123	PLPPR1	0.21381	6.47665	24.2946	8.26702e-07	2.13167e-05	UP	phospholipid phosphatase related 1
ENSG00000135919	SERPINE2	0.307557	4.75865	24.2848	8.30903e-07	2.13864e-05	UP	serpin family E member 2
ENSG00000169213	RAB3B	0.316174	6.6892	24.2578	8.42661e-07	2.15627e-05	UP	RAB3B, member RAS oncogene family
ENSG00000163590	PPM1L	0.205996	6.91269	24.2552	8.43791e-07	2.15627e-05	UP	protein phosphatase, Mg2+/Mn2+ dependent 1L
ENSG00000005249	PRKAR2B	0.187948	7.4907	24.2393	8.50775e-07	2.17024e-05	UP	protein kinase cAMP-dependent type II regulatory subunit beta
ENSG00000134207	SYT6	0.345731	4.15356	24.1487	8.9178e-07	2.2587e-05	UP	synaptotagmin 6
ENSG00000106714	CNTNAP3	0.550855	3.57043	24.1401	8.95748e-07	2.26474e-05	UP	contactin associated protein like 3
ENSG00000182132	KCNIP1	0.5161	3.05394	24.1277	9.01557e-07	2.27539e-05	UP	potassium voltage-gated channel interacting protein 1
ENSG00000154027	AK5	0.490747	3.29493	24.11	9.09854e-07	2.29229e-05	UP	adenylate kinase 5
ENSG00000250366	TUNAR	0.271062	5.12406	23.9938	9.66469e-07	2.42636e-05	UP	TCL1 upstream neural differentiation-associated RNA
ENSG00000168243	GNG4	0.261708	6.80434	23.9719	9.77501e-07	2.44975e-05	UP	G protein subunit gamma 4
ENSG00000172115	CYCS	0.219366	6.82559	23.911	1.00896e-06	2.52417e-05	UP	cytochrome c, somatic
ENSG00000091844	RGS17	0.24279	5.82703	23.8381	1.04787e-06	2.61236e-05	UP	regulator of G protein signaling 17
ENSG00000260804	LINC01963	0.276094	5.86418	23.7882	1.0754e-06	2.65779e-05	UP	long intergenic non-protein coding RNA 1963
ENSG00000134709	HOOK1	0.362081	4.10355	23.7612	1.09061e-06	2.69073e-05	UP	hook microtubule tethering protein 1
ENSG00000113494	PRLR	0.727544	1.9372	23.5501	1.217e-06	2.95662e-05	UP	prolactin receptor
ENSG00000172575	RASGRP1	0.402383	4.02971	23.5305	1.22946e-06	2.98181e-05	UP	RAS guanyl releasing protein 1
ENSG00000149972	CNTN5	0.551957	2.61877	23.483	1.26022e-06	3.05123e-05	UP	contactin 5
ENSG00000138650	PCDH10	0.222895	6.58997	23.3077	1.38043e-06	3.32536e-05	UP	protocadherin 10
ENSG00000082805	ERC1	0.209861	6.68951	23.2764	1.40314e-06	3.36871e-05	UP	ELKS/RAB6-interacting/CAST family member 1
ENSG00000123496	IL13RA2	1.0716	0.737007	23.2653	1.41126e-06	3.38253e-05	UP	interleukin 13 receptor subunit alpha 2
ENSG00000070729	CNGB1	0.40663	3.369	23.0728	1.55985e-06	3.70757e-05	UP	cyclic nucleotide gated channel beta 1
ENSG00000186310	NAP1L3	0.191328	7.78878	23.068	1.56374e-06	3.71063e-05	UP	nucleosome assembly protein 1 like 3
ENSG00000184984	CHRM5	1.96048	-0.366193	23.0152	1.60723e-06	3.79492e-05	UP	cholinergic receptor muscarinic 5
ENSG00000128609	NDUFA5	0.198955	6.53757	22.9421	1.66954e-06	3.91199e-05	UP	NADH:ubiquinone oxidoreductase subunit A5
ENSG00000137766	UNC13C	0.343089	4.01317	22.9373	1.67373e-06	3.91199e-05	UP	unc-13 homolog C
ENSG00000125675	GRIA3	0.269434	4.76561	22.8456	1.75555e-06	4.07111e-05	UP	glutamate ionotropic receptor AMPA type subunit 3
ENSG00000164512	ANKRD55	0.587118	2.52383	22.8231	1.77616e-06	4.11223e-05	UP	ankyrin repeat domain 55
ENSG00000125814	NAPB	0.195821	6.94384	22.8182	1.78073e-06	4.11614e-05	UP	NSF attachment protein beta
ENSG00000187772	LIN28B	0.249096	5.60135	22.8007	1.79704e-06	4.14521e-05	UP	lin-28 homolog B
ENSG00000047597	XK	0.567071	2.7264	22.6537	1.9399e-06	4.44095e-05	UP	X-linked Kx blood group
ENSG00000174460	ZCCHC12	0.208285	6.77142	22.5238	2.07561e-06	4.72887e-05	UP	zinc finger CCHC-type containing 12
ENSG00000137261	KIAA0319	0.275365	4.55432	22.5157	2.08429e-06	4.73398e-05	UP	KIAA0319
ENSG00000109255	NMU	0.837972	2.31113	22.5156	2.08448e-06	4.73398e-05	UP	neuromedin U
ENSG00000164542	KIAA0895	0.214521	6.18164	22.3886	2.22694e-06	5.01764e-05	UP	KIAA0895
ENSG00000145349	CAMK2D	0.215506	5.73519	22.3793	2.23771e-06	5.03397e-05	UP	calcium/calmodulin dependent protein kinase II delta
ENSG00000172469	MANEA	0.479756	2.92665	22.3554	2.26578e-06	5.07815e-05	UP	mannosidase endo-alpha
ENSG00000128573	FOXP2	0.455573	3.49807	22.3517	2.27012e-06	5.07815e-05	UP	forkhead box P2
ENSG00000129682	FGF13	0.180741	8.00394	22.3509	2.27111e-06	5.07815e-05	UP	fibroblast growth factor 13
ENSG00000239265	CLRN1-AS1	0.555671	2.73335	22.3066	2.32405e-06	5.17119e-05	UP	CLRN1 antisense RNA 1
ENSG00000151812	SLC35F4	0.465888	3.09663	22.2747	2.36298e-06	5.24149e-05	UP	solute carrier family 35 member F4
ENSG00000143845	ETNK2	0.309336	4.84934	22.2405	2.40545e-06	5.31916e-05	UP	ethanolamine kinase 2
ENSG00000178662	CSRNP3	0.200937	9.58534	22.1654	2.5014e-06	5.5228e-05	UP	cysteine and serine rich nuclear protein 3
ENSG00000138769	CDKL2	0.350197	3.8601	22.1073	2.57827e-06	5.67498e-05	UP	cyclin dependent kinase like 2
ENSG00000134986	NREP	0.196442	10.1791	22.082	2.6125e-06	5.72386e-05	UP	neuronal regeneration related protein
ENSG00000117461	PIK3R3	0.184077	8.13013	22.0763	2.62026e-06	5.73207e-05	UP	phosphoinositide-3-kinase regulatory subunit 3
ENSG00000170142	UBE2E1	0.227275	5.59637	21.9814	2.75303e-06	5.98584e-05	UP	ubiquitin conjugating enzyme E2 E1
ENSG00000140374	ETFA	0.270453	4.72957	21.8952	2.87958e-06	6.23254e-05	UP	electron transfer flavoprotein subunit alpha
ENSG00000122584	NXPH1	0.381175	3.85082	21.8816	2.90006e-06	6.26737e-05	UP	neurexophilin 1
ENSG00000109861	CTSC	0.590983	2.53858	21.7871	3.04638e-06	6.52438e-05	UP	cathepsin C
ENSG00000138759	FRAS1	0.491125	3.6662	21.7107	3.17017e-06	6.76352e-05	UP	Fraser extracellular matrix complex subunit 1
ENSG00000158528	PPP1R9A	0.195748	6.99737	21.663	3.24996e-06	6.91888e-05	UP	protein phosphatase 1 regulatory subunit 9A
ENSG00000116406	EDEM3	0.189815	6.09835	21.5384	3.46819e-06	7.32885e-05	UP	ER degradation enhancing alpha-mannosidase like protein 3
ENSG00000091664	SLC17A6	0.370028	4.86075	21.5008	3.53682e-06	7.45184e-05	UP	solute carrier family 17 member 6
ENSG00000115541	HSPE1	0.300965	4.36176	21.4331	3.66397e-06	7.70837e-05	UP	heat shock protein family E (Hsp10) member 1
ENSG00000134333	LDHA	0.263389	4.8098	21.2812	3.96597e-06	8.24655e-05	UP	lactate dehydrogenase A
ENSG00000074706	IPCEF1	0.574114	2.63817	21.2649	3.99999e-06	8.30521e-05	UP	interaction protein for cytohesin exchange factors 1
ENSG00000172995	ARPP21	0.407661	3.54235	21.2195	4.09579e-06	8.47517e-05	UP	cAMP regulated phosphoprotein 21
ENSG00000164125	FAM198B	1.39913	0.477912	21.0942	4.37253e-06	8.94865e-05	UP	family with sequence similarity 198 member B
ENSG00000113532	ST8SIA4	0.210745	6.67061	21.041	4.49565e-06	9.17435e-05	UP	ST8 alpha-N-acetyl-neuraminide alpha-2,8-sialyltransferase 4
ENSG00000168216	LMBRD1	0.256852	5.07289	20.9595	4.69086e-06	9.54544e-05	UP	LMBR1 domain containing 1
ENSG00000154645	CHODL	0.465493	3.18663	20.9097	4.81439e-06	9.73316e-05	UP	chondrolectin
ENSG00000091972	CD200	0.174813	7.29536	20.8093	5.07354e-06	0.000101649	UP	CD200 molecule
ENSG00000164919	COX6C	0.222982	5.67913	20.7992	5.10039e-06	0.000102044	UP	cytochrome c oxidase subunit 6C
ENSG00000184144	CNTN2	0.379282	3.8208	20.7173	5.32321e-06	0.000106204	UP	contactin 2
ENSG00000133124	IRS4	0.346453	3.75002	20.6278	5.57789e-06	0.000110821	UP	insulin receptor substrate 4
ENSG00000196277	GRM7	0.250152	5.10907	20.5878	5.69569e-06	0.000112535	UP	glutamate metabotropic receptor 7
ENSG00000124406	ATP8A1	0.197163	6.69698	20.5559	5.79165e-06	0.000113778	UP	ATPase phospholipid transporting 8A1
ENSG00000133687	TMTC1	0.254596	4.75382	20.4529	6.11164e-06	0.00011846	UP	transmembrane and tetratricopeptide repeat containing 1
ENSG00000086300	SNX10	0.642511	3.41933	20.3729	6.37243e-06	0.000123014	UP	sorting nexin 10
ENSG00000196353	CPNE4	0.715867	1.8926	20.3237	6.53855e-06	0.00012588	UP	copine 4
ENSG00000139083	ETV6	0.455657	2.86072	20.3075	6.59422e-06	0.000126781	UP	ETS variant 6
ENSG00000061918	GUCY1B1	0.341745	3.85344	20.3034	6.60821e-06	0.000126879	UP	guanylate cyclase 1 soluble subunit beta 1
ENSG00000182168	UNC5C	0.423837	3.5384	20.2936	6.64211e-06	0.000127342	UP	unc-5 netrin receptor C
ENSG00000112249	ASCC3	0.260611	5.36871	20.2913	6.65016e-06	0.000127342	UP	activating signal cointegrator 1 complex subunit 3
ENSG00000148948	LRRC4C	0.223165	5.78669	20.197	6.9861e-06	0.00013324	UP	leucine rich repeat containing 4C
ENSG00000182348	ZNF804B	0.757303	1.41292	20.115	7.29219e-06	0.000138338	UP	zinc finger protein 804B
ENSG00000172461	FUT9	0.265237	6.13016	20.1067	7.32406e-06	0.000138759	UP	fucosyltransferase 9
ENSG00000221866	PLXNA4	0.288003	6.03915	20.0246	7.64539e-06	0.000144463	UP	plexin A4
ENSG00000147481	SNTG1	0.488447	2.76571	19.9632	7.89487e-06	0.000148197	UP	syntrophin gamma 1
ENSG00000064989	CALCRL	1.20332	0.690237	19.8972	8.17188e-06	0.000153196	UP	calcitonin receptor like receptor
ENSG00000186487	MYT1L	0.185955	6.55675	19.8492	8.37958e-06	0.000156474	UP	myelin transcription factor 1 like
ENSG00000183662	FAM19A1	0.75123	1.94117	19.8399	8.42066e-06	0.000156677	UP	family with sequence similarity 19 member A1, C-C motif chemokine like
ENSG00000182732	RGS6	0.615998	2.13471	19.8393	8.4234e-06	0.000156677	UP	regulator of G protein signaling 6
ENSG00000079308	TNS1	0.337957	3.70915	19.7718	8.72616e-06	0.000161259	UP	tensin 1
ENSG00000112186	CAP2	0.39574	3.43561	19.7521	8.81662e-06	0.00016272	UP	cyclase associated actin cytoskeleton regulatory protein 2
ENSG00000164116	GUCY1A1	0.287429	4.45569	19.742	8.86318e-06	0.000163158	UP	guanylate cyclase 1 soluble subunit alpha 1
ENSG00000184408	KCND2	0.278763	4.64477	19.7339	8.90062e-06	0.000163636	UP	potassium voltage-gated channel subfamily D member 2
ENSG00000253661	ZFHX4-AS1	0.338384	3.82287	19.6733	9.18746e-06	0.00016783	UP	ZFHX4 antisense RNA 1
ENSG00000169855	ROBO1	0.185242	8.0117	19.6339	9.379e-06	0.000170457	UP	roundabout guidance receptor 1
ENSG00000166598	HSP90B1	0.205387	6.9801	19.5818	9.63817e-06	0.00017428	UP	heat shock protein 90 beta family member 1
ENSG00000108439	PNPO	0.531251	2.49998	19.5777	9.65879e-06	0.000174432	UP	pyridoxamine 5'-phosphate oxidase
ENSG00000183783	KCTD8	0.669867	1.98634	19.5282	9.91264e-06	0.00017879	UP	potassium channel tetramerization domain containing 8
ENSG00000145431	PDGFC	0.541795	2.55014	19.4698	1.02202e-05	0.000182951	UP	platelet derived growth factor C
ENSG00000250305	TRMT9B	0.432537	3.26865	19.4039	1.0579e-05	0.000188901	UP	tRNA methyltransferase 9B (putative)
ENSG00000155096	AZIN1	0.186569	8.19385	19.3869	1.06739e-05	0.000190273	UP	antizyme inhibitor 1
ENSG00000182667	NTM	0.218874	5.32974	19.3822	1.06998e-05	0.000190345	UP	neurotrimin
ENSG00000114573	ATP6V1A	0.175937	8.24669	19.3569	1.08424e-05	0.000192642	UP	ATPase H+ transporting V1 subunit A
ENSG00000198919	DZIP3	0.176589	6.46682	19.3482	1.08921e-05	0.000193283	UP	DAZ interacting zinc finger protein 3
ENSG00000139116	KIF21A	0.168089	7.00719	19.335	1.09675e-05	0.000194381	UP	kinesin family member 21A
ENSG00000164076	CAMKV	0.222045	6.26338	19.3229	1.10376e-05	0.000195381	UP	CaM kinase like vesicle associated
ENSG00000185774	KCNIP4	0.315185	4.09707	19.3005	1.1168e-05	0.000197443	UP	potassium voltage-gated channel interacting protein 4
ENSG00000213585	VDAC1	0.17403	6.68395	19.2464	1.1489e-05	0.000202617	UP	voltage dependent anion channel 1
ENSG00000131171	SH3BGRL	0.261244	5.06883	19.1981	1.17828e-05	0.000206272	UP	SH3 domain binding glutamate rich protein like
ENSG00000179387	ELMOD2	0.192893	5.81808	19.1836	1.18729e-05	0.000207594	UP	ELMO domain containing 2
ENSG00000242265	PEG10	0.195398	10.9766	19.0938	1.24451e-05	0.000216803	UP	paternally expressed 10
ENSG00000123728	RAP2C	0.192039	5.9165	19.0838	1.25103e-05	0.000217674	UP	RAP2C, member of RAS oncogene family
ENSG00000160062	ZBTB8A	0.292947	4.97797	19.0781	1.25475e-05	0.000218054	UP	zinc finger and BTB domain containing 8A
ENSG00000145632	PLK2	0.202661	6.4673	19.0644	1.26378e-05	0.000219357	UP	polo like kinase 2
ENSG00000137872	SEMA6D	0.180806	6.93547	19.0504	1.2731e-05	0.000220438	UP	semaphorin 6D
ENSG00000108039	XPNPEP1	0.239457	4.9056	19.0384	1.28117e-05	0.000221568	UP	X-prolyl aminopeptidase 1
ENSG00000163644	PPM1K	0.193881	6.47819	19.0099	1.30042e-05	0.000224626	UP	protein phosphatase, Mg2+/Mn2+ dependent 1K
ENSG00000102471	NDFIP2	0.283883	4.45436	19.0043	1.30427e-05	0.000225018	UP	Nedd4 family interacting protein 2
ENSG00000109189	USP46	0.212385	5.41357	18.9503	1.34172e-05	0.000231199	UP	ubiquitin specific peptidase 46
ENSG00000143198	MGST3	0.251152	4.87936	18.8731	1.39709e-05	0.000240451	UP	microsomal glutathione S-transferase 3
ENSG00000152127	MGAT5	0.201738	6.8942	18.8635	1.40414e-05	0.000241374	UP	alpha-1,6-mannosylglycoprotein 6-beta-N-acetylglucosaminyltransferase
ENSG00000168461	RAB31	0.322351	5.00834	18.8053	1.44765e-05	0.000247068	UP	RAB31, member RAS oncogene family
ENSG00000110693	SOX6	0.306022	4.484	18.7681	1.47617e-05	0.000251037	UP	SRY-box 6
ENSG00000071794	HLTF	0.175909	6.47351	18.7384	1.49929e-05	0.000254061	UP	helicase like transcription factor
ENSG00000163412	EIF4E3	0.243576	5.16277	18.7261	1.509e-05	0.000255404	UP	eukaryotic translation initiation factor 4E family member 3
ENSG00000081026	MAGI3	0.228179	5.22859	18.6511	1.56956e-05	0.000264712	UP	membrane associated guanylate kinase, WW and PDZ domain containing 3
ENSG00000172137	CALB2	0.58889	2.67732	18.5583	1.64788e-05	0.000276342	UP	calbindin 2
ENSG00000174951	FUT1	0.629267	1.91122	18.545	1.65938e-05	0.000277567	UP	fucosyltransferase 1 (H blood group)
ENSG00000156011	PSD3	0.163683	7.10384	18.5391	1.66455e-05	0.000278106	UP	pleckstrin and Sec7 domain containing 3
ENSG00000142192	APP	0.16755	8.81413	18.3716	1.81744e-05	0.000300836	UP	amyloid beta precursor protein
ENSG00000172568	FNDC9	0.604159	2.10236	18.3457	1.84232e-05	0.00030425	UP	fibronectin type III domain containing 9
ENSG00000089169	RPH3A	0.566313	2.61755	18.3269	1.86061e-05	0.000306366	UP	rabphilin 3A
ENSG00000050438	SLC4A8	0.160366	7.85297	18.3267	1.86085e-05	0.000306366	UP	solute carrier family 4 member 8
ENSG00000112294	ALDH5A1	0.259913	5.52561	18.3183	1.869e-05	0.000307234	UP	aldehyde dehydrogenase 5 family member A1
ENSG00000147041	SYTL5	1.10471	0.700193	18.2602	1.92694e-05	0.000315669	UP	synaptotagmin like 5
ENSG00000102317	RBM3	0.289685	5.36789	18.2336	1.95405e-05	0.000319013	UP	RNA binding motif protein 3
ENSG00000123684	LPGAT1	0.172655	7.17871	18.222	1.96593e-05	0.000320321	UP	lysophosphatidylglycerol acyltransferase 1
ENSG00000151632	AKR1C2	0.217722	4.98416	18.1336	2.05935e-05	0.000332842	UP	aldo-keto reductase family 1 member C2
ENSG00000164930	FZD6	1.07407	0.409462	18.1303	2.06293e-05	0.000332982	UP	frizzled class receptor 6
ENSG00000111218	PRMT8	0.476508	2.73765	18.1051	2.09039e-05	0.000337035	UP	protein arginine methyltransferase 8
ENSG00000147256	ARHGAP36	0.282762	4.75595	18.0899	2.10717e-05	0.000339357	UP	Rho GTPase activating protein 36
ENSG00000121350	PYROXD1	0.362265	3.37539	18.0781	2.12027e-05	0.000340697	UP	pyridine nucleotide-disulphide oxidoreductase domain 1
ENSG00000104043	ATP8B4	0.975543	0.700124	18.0647	2.13519e-05	0.00034271	UP	ATPase phospholipid transporting 8B4 (putative)
ENSG00000105983	LMBR1	0.177991	6.1882	18.0461	2.15621e-05	0.000345533	UP	limb development membrane protein 1
ENSG00000159248	GJD2	0.442841	3.65698	18.0448	2.15762e-05	0.000345533	UP	gap junction protein delta 2
ENSG00000019505	SYT13	0.165878	8.23399	18.035	2.16879e-05	0.000346545	UP	synaptotagmin 13
ENSG00000198586	TLK1	0.342226	4.60338	18.0025	2.20613e-05	0.000351726	UP	tousled like kinase 1
ENSG00000184588	PDE4B	0.211589	6.52516	17.9487	2.26938e-05	0.000359402	UP	phosphodiesterase 4B
ENSG00000120686	UFM1	0.188571	5.95232	17.9206	2.30318e-05	0.000363145	UP	ubiquitin fold modifier 1
ENSG00000149346	SLX4IP	0.262353	4.55622	17.9148	2.31022e-05	0.000363854	UP	SLX4 interacting protein
ENSG00000224116	INHBA-AS1	0.799419	1.37547	17.7963	2.45857e-05	0.000385518	UP	INHBA antisense RNA 1
ENSG00000123560	PLP1	0.501971	2.4901	17.7775	2.48306e-05	0.000388505	UP	proteolipid protein 1
ENSG00000168952	STXBP6	0.483415	2.64649	17.7657	2.49842e-05	0.000390054	UP	syntaxin binding protein 6
ENSG00000166664	CHRFAM7A	1.00519	1.11006	17.7613	2.50431e-05	0.000390546	UP	CHRNA7 (exons 5-10) and FAM7A (exons A-E) fusion
ENSG00000091428	RAPGEF4	0.412894	3.86992	17.6868	2.60421e-05	0.0004048	UP	Rap guanine nucleotide exchange factor 4
ENSG00000175556	LONRF3	1.06573	0.491474	17.6689	2.62896e-05	0.000408203	UP	LON peptidase N-terminal domain and ring finger 3
ENSG00000124209	RAB22A	0.187846	6.23365	17.6472	2.65903e-05	0.000412425	UP	RAB22A, member RAS oncogene family
ENSG00000121769	FABP3	0.62205	1.80936	17.6365	2.67408e-05	0.000414309	UP	fatty acid binding protein 3
ENSG00000189403	HMGB1	0.184317	7.58412	17.5616	2.78151e-05	0.000428829	UP	high mobility group box 1
ENSG00000103154	NECAB2	0.38857	3.71038	17.5295	2.8289e-05	0.000433592	UP	N-terminal EF-hand calcium binding protein 2
ENSG00000123983	ACSL3	0.173941	6.71167	17.4803	2.90303e-05	0.000443899	UP	acyl-CoA synthetase long chain family member 3
ENSG00000164100	NDST3	0.40134	3.46125	17.4024	3.02442e-05	0.00045864	UP	N-deacetylase and N-sulfotransferase 3
ENSG00000171408	PDE7B	0.644838	1.69403	17.3968	3.03329e-05	0.000459497	UP	phosphodiesterase 7B
ENSG00000018189	RUFY3	0.165352	8.84136	17.3891	3.04572e-05	0.000460891	UP	RUN and FYVE domain containing 3
ENSG00000128245	YWHAH	0.170118	7.97075	17.3833	3.05498e-05	0.000461803	UP	tyrosine 3-monooxygenase/tryptophan 5-monooxygenase activation protein eta
ENSG00000174469	CNTNAP2	0.191436	8.31004	17.3681	3.07946e-05	0.00046452	UP	contactin associated protein like 2
ENSG00000279675	AC080100.1	0.433103	3.74271	17.302	3.18856e-05	0.000479964	UP	TEC
ENSG00000167306	MYO5B	0.473996	2.58361	17.2916	3.20604e-05	0.000482087	UP	myosin VB
ENSG00000075213	SEMA3A	0.218073	5.27174	17.2833	3.2201e-05	0.000483692	UP	semaphorin 3A
ENSG00000137449	CPEB2	0.276016	5.15091	17.2443	3.28677e-05	0.000492154	UP	cytoplasmic polyadenylation element binding protein 2
ENSG00000159167	STC1	0.46516	2.76357	17.1796	3.4007e-05	0.000506559	UP	stanniocalcin 1
ENSG00000154813	DPH3	0.20083	5.41556	17.1626	3.43124e-05	0.000509514	UP	diphthamide biosynthesis 3
ENSG00000067064	IDI1	0.196846	6.26025	17.1592	3.43743e-05	0.000509903	UP	isopentenyl-diphosphate delta isomerase 1
ENSG00000152953	STK32B	0.337117	3.51123	17.091	3.56306e-05	0.000526897	UP	serine/threonine kinase 32B
ENSG00000152377	SPOCK1	0.169977	6.65878	17.0745	3.59413e-05	0.000530943	UP	SPARC (osteonectin), cwcv and kazal like domains proteoglycan 1
ENSG00000189108	IL1RAPL2	1.09399	0.3215	17.0484	3.64388e-05	0.000537182	UP	interleukin 1 receptor accessory protein like 2
ENSG00000100346	CACNA1I	0.477725	2.81762	17.0416	3.65694e-05	0.00053855	UP	calcium voltage-gated channel subunit alpha1 I
ENSG00000197406	DIO3	0.393101	3.60066	17.0381	3.66367e-05	0.000538986	UP	iodothyronine deiodinase 3
ENSG00000171867	PRNP	0.172811	6.10066	16.9826	3.77247e-05	0.000553282	UP	prion protein
ENSG00000116574	RHOU	0.226647	4.84263	16.9406	3.85682e-05	0.000564495	UP	ras homolog family member U
ENSG00000041353	RAB27B	0.242959	4.96315	16.9085	3.9225e-05	0.000572348	UP	RAB27B, member RAS oncogene family
ENSG00000106688	SLC1A1	0.348049	4.51797	16.8458	4.05439e-05	0.00058799	UP	solute carrier family 1 member 1
ENSG00000162409	PRKAA2	0.229713	5.04827	16.808	4.13588e-05	0.000597639	UP	protein kinase AMP-activated catalytic subunit alpha 2
ENSG00000165434	PGM2L1	0.162846	8.76453	16.8042	4.14414e-05	0.000597639	UP	phosphoglucomutase 2 like 1
ENSG00000172264	MACROD2	0.248162	4.40316	16.8033	4.14603e-05	0.000597639	UP	MACRO domain containing 2
ENSG00000092445	TYRO3	0.298681	4.06316	16.7778	4.20225e-05	0.000603914	UP	TYRO3 protein tyrosine kinase
ENSG00000101958	GLRA2	0.293263	4.58782	16.7224	4.3266e-05	0.000619294	UP	glycine receptor alpha 2
ENSG00000198846	TOX	0.260502	4.35116	16.6533	4.48732e-05	0.00063846	UP	thymocyte selection associated high mobility group box
ENSG00000137501	SYTL2	0.429938	2.79611	16.6181	4.57115e-05	0.00064845	UP	synaptotagmin like 2
ENSG00000036565	SLC18A1	0.948941	0.569657	16.6077	4.5964e-05	0.000651385	UP	solute carrier family 18 member A1
ENSG00000150625	GPM6A	0.168129	9.40376	16.5752	4.67578e-05	0.000661978	UP	glycoprotein M6A
ENSG00000169282	KCNAB1	0.398594	2.96273	16.5309	4.7864e-05	0.000676299	UP	potassium voltage-gated channel subfamily A member regulatory beta subunit 1
ENSG00000189367	KIAA0408	0.242022	7.0793	16.5276	4.79464e-05	0.000676793	UP	KIAA0408
ENSG00000127955	GNAI1	0.192912	6.59106	16.4573	4.97576e-05	0.000697535	UP	G protein subunit alpha i1
ENSG00000196083	IL1RAP	0.493607	2.43381	16.4531	4.98676e-05	0.00069839	UP	interleukin 1 receptor accessory protein
ENSG00000057757	PITHD1	0.173364	6.08085	16.4509	4.99277e-05	0.000698548	UP	PITH domain containing 1
ENSG00000164398	ACSL6	0.250596	4.60062	16.3985	5.13256e-05	0.000716703	UP	acyl-CoA synthetase long chain family member 6
ENSG00000206535	LNP1	0.324087	3.78304	16.3796	5.18396e-05	0.000723172	UP	leukemia NUP98 fusion partner 1
ENSG00000145416	MARCH1	0.164992	6.2129	16.3575	5.24472e-05	0.000729083	UP	membrane associated ring-CH-type finger 1
ENSG00000260878	AC104072.1	1.24059	-0.045917	16.3207	5.34778e-05	0.000739526	UP	novel transcript, overlapping GABRA2
ENSG00000260230	FRRS1L	0.199805	5.43499	16.2423	5.57348e-05	0.000765549	UP	ferric chelate reductase 1 like
ENSG00000101577	LPIN2	0.200686	5.12225	16.2236	5.62894e-05	0.000771545	UP	lipin 2
ENSG00000106772	PRUNE2	0.361298	3.43534	16.2221	5.63333e-05	0.000771545	UP	prune homolog 2
ENSG00000172572	PDE3A	0.778873	1.01926	16.195	5.71451e-05	0.000781913	UP	phosphodiesterase 3A
ENSG00000102401	ARMCX3	0.169989	6.46262	16.1928	5.72112e-05	0.000782069	UP	armadillo repeat containing X-linked 3
ENSG00000151718	WWC2	0.500085	2.46044	16.1657	5.80343e-05	0.000792562	UP	WW and C2 domain containing 2
ENSG00000134982	APC	0.15528	8.82609	16.1573	5.82926e-05	0.000795329	UP	APC, WNT signaling pathway regulator
ENSG00000155849	ELMO1	0.356811	3.35117	16.1493	5.85389e-05	0.000797928	UP	engulfment and cell motility 1
ENSG00000166250	CLMP	0.944785	0.600606	16.1467	5.86205e-05	0.000798278	UP	CXADR like membrane protein
ENSG00000170899	GSTA4	0.1749	6.12133	16.0969	6.01829e-05	0.000817218	UP	glutathione S-transferase alpha 4
ENSG00000156925	ZIC3	0.195674	7.09927	16.0885	6.04511e-05	0.000819172	UP	Zic family member 3
ENSG00000133019	CHRM3	0.555925	2.00384	16.0883	6.04576e-05	0.000819172	UP	cholinergic receptor muscarinic 3
ENSG00000104723	TUSC3	0.178089	6.61056	16.0648	6.12108e-05	0.000826462	UP	tumor suppressor candidate 3
ENSG00000220842	RPL21P16	3.38	2.22774	15.9822	6.39424e-05	0.000860092	UP	ribosomal protein L21 pseudogene 16
ENSG00000107105	ELAVL2	0.175496	6.78282	15.9703	6.43437e-05	0.000863862	UP	ELAV like RNA binding protein 2
ENSG00000050165	DKK3	0.190821	6.18963	15.9342	6.55813e-05	0.000878962	UP	dickkopf WNT signaling pathway inhibitor 3
ENSG00000163623	NKX6-1	0.556355	2.06873	15.9303	6.57174e-05	0.000879824	UP	NK6 homeobox 1
ENSG00000234456	MAGI2-AS3	0.329325	4.66653	15.9212	6.60365e-05	0.000883269	UP	MAGI2 antisense RNA 3
ENSG00000171714	ANO5	0.283817	4.42912	15.8232	6.95463e-05	0.000922441	UP	anoctamin 5
ENSG00000152495	CAMK4	0.233744	5.85579	15.7953	7.05765e-05	0.000933505	UP	calcium/calmodulin dependent protein kinase IV
ENSG00000154162	CDH12	0.44227	4.21024	15.7839	7.10024e-05	0.000938269	UP	cadherin 12
ENSG00000107949	BCCIP	0.273735	4.3288	15.7422	7.2586e-05	0.000956541	UP	BRCA2 and CDKN1A interacting protein
ENSG00000169139	UBE2V2	0.182239	6.2445	15.6268	7.71514e-05	0.00101018	UP	ubiquitin conjugating enzyme E2 V2
ENSG00000244274	DBNDD2	0.407965	2.96402	15.6076	7.79406e-05	0.00101865	UP	dysbindin domain containing 2
ENSG00000170558	CDH2	0.14992	7.782	15.5957	7.84312e-05	0.00102412	UP	cadherin 2
ENSG00000171791	BCL2	0.357725	3.42112	15.5865	7.88168e-05	0.00102822	UP	BCL2, apoptosis regulator
ENSG00000145012	LPP	0.22876	4.71886	15.4883	8.30157e-05	0.00107537	UP	LIM domain containing preferred translocation partner in lipoma
ENSG00000198612	COPS8	0.170792	5.91916	15.4879	8.30333e-05	0.00107537	UP	COP9 signalosome subunit 8
ENSG00000186205	MARC1	0.398506	3.05538	15.4232	8.5929e-05	0.00110287	UP	mitochondrial amidoxime reducing component 1
ENSG00000111961	SASH1	0.269688	4.23382	15.4198	8.60808e-05	0.00110383	UP	SAM and SH3 domain containing 1
ENSG00000225791	TRAM2-AS1	0.623402	1.61326	15.3384	8.98723e-05	0.00114423	UP	TRAM2 antisense RNA 1 (head to head)
ENSG00000276644	DACH1	0.263522	4.20847	15.3309	9.02301e-05	0.00114776	UP	dachshund family transcription factor 1
ENSG00000077279	DCX	0.162165	11.0671	15.3246	9.05314e-05	0.00115057	UP	doublecortin
ENSG00000131773	KHDRBS3	0.204375	5.35683	15.2686	9.32552e-05	0.00118098	UP	KH RNA binding domain containing, signal transduction associated 3
ENSG00000162407	PLPP3	0.636656	1.42112	15.2481	9.42705e-05	0.00119173	UP	phospholipid phosphatase 3
ENSG00000009413	REV3L	0.168889	7.05978	15.2107	9.61577e-05	0.0012113	UP	REV3 like, DNA directed polymerase zeta catalytic subunit
ENSG00000167004	PDIA3	0.178889	6.2946	15.1482	9.9393e-05	0.00124985	UP	protein disulfide isomerase family A member 3
ENSG00000182220	ATP6AP2	0.158964	6.13407	15.107	0.000101587	0.00127431	UP	ATPase H+ transporting accessory protein 2
ENSG00000004864	SLC25A13	0.204945	4.86781	15.1048	0.000101703	0.00127431	UP	solute carrier family 25 member 13
ENSG00000068366	ACSL4	0.156916	7.85296	15.1044	0.000101728	0.00127431	UP	acyl-CoA synthetase long chain family member 4
ENSG00000131100	ATP6V1E1	0.19278	5.54355	15.0891	0.000102553	0.00128057	UP	ATPase H+ transporting V1 subunit E1
ENSG00000101542	CDH20	0.540862	2.00963	15.0834	0.000102865	0.00128223	UP	cadherin 20
ENSG00000233452	STXBP5-AS1	0.298091	4.2062	15.0417	0.000105163	0.00130858	UP	STXBP5 antisense RNA 1
ENSG00000122012	SV2C	0.428769	2.77354	15.018	0.00010649	0.00132312	UP	synaptic vesicle glycoprotein 2C
ENSG00000134313	KIDINS220	0.157546	10.0905	15.0112	0.000106877	0.00132312	UP	kinase D interacting substrate 220
ENSG00000128683	GAD1	0.182514	7.28734	14.9767	0.000108844	0.00133692	UP	glutamate decarboxylase 1
ENSG00000083937	CHMP2B	0.222283	4.81117	14.9557	0.000110064	0.00134958	UP	charged multivesicular body protein 2B
ENSG00000104763	ASAH1	0.169089	6.16141	14.9208	0.000112121	0.0013701	UP	N-acylsphingosine amidohydrolase 1
ENSG00000154678	PDE1C	0.700384	2.0454	14.9076	0.000112909	0.00137855	UP	phosphodiesterase 1C
ENSG00000118733	OLFM3	0.345796	3.35419	14.8852	0.000114257	0.00139026	UP	olfactomedin 3
ENSG00000138757	G3BP2	0.146095	8.20331	14.8559	0.000116042	0.00140838	UP	G3BP stress granule assembly factor 2
ENSG00000105784	RUNDC3B	0.191572	5.84614	14.8432	0.000116826	0.00141669	UP	RUN domain containing 3B
ENSG00000108018	SORCS1	0.263672	4.45362	14.8374	0.000117186	0.00141985	UP	sortilin related VPS10 domain containing receptor 1
ENSG00000072182	ASIC4	0.567563	1.71215	14.8198	0.000118286	0.00143196	UP	acid sensing ion channel subunit family member 4
ENSG00000143355	LHX9	0.414084	2.77915	14.8079	0.000119033	0.00143857	UP	LIM homeobox 9
ENSG00000072201	LNX1	0.463365	2.78041	14.7696	0.000121479	0.00146317	UP	ligand of numb-protein X 1
ENSG00000104413	ESRP1	0.792109	0.914449	14.7669	0.000121649	0.001464	UP	epithelial splicing regulatory protein 1
ENSG00000173915	ATP5MD	0.228444	4.83156	14.7294	0.000124099	0.00149221	UP	ATP synthase membrane subunit DAPIT
ENSG00000124772	CPNE5	0.444899	2.66429	14.7189	0.000124787	0.00149712	UP	copine 5
ENSG00000170017	ALCAM	0.190137	7.10275	14.7091	0.000125441	0.0015033	UP	activated leukocyte cell adhesion molecule
ENSG00000110400	NECTIN1	0.193305	5.74678	14.6918	0.000126597	0.00151587	UP	nectin cell adhesion molecule 1
ENSG00000109472	CPE	0.14858	8.15505	14.6878	0.000126867	0.0015178	UP	carboxypeptidase E
ENSG00000139168	ZCRB1	0.264663	4.33572	14.6862	0.000126971	0.0015178	UP	zinc finger CCHC-type and RNA binding motif containing 1
ENSG00000003147	ICA1	0.481728	2.33963	14.6679	0.000128209	0.00152622	UP	islet cell autoantigen 1
ENSG00000101460	MAP1LC3A	0.341381	3.32738	14.6595	0.000128781	0.00153176	UP	microtubule associated protein 1 light chain 3 alpha
ENSG00000046653	GPM6B	0.161773	7.8824	14.6182	0.000131639	0.00156314	UP	glycoprotein M6B
ENSG00000035928	RFC1	0.186932	5.18862	14.6059	0.000132503	0.0015694	UP	replication factor C subunit 1
ENSG00000251349	MSANTD3-TMEFF1	0.147758	7.89964	14.6045	0.000132596	0.0015694	UP	MSANTD3-TMEFF1 readthrough
ENSG00000262533	AC090617.3	0.762836	1.12349	14.6044	0.000132605	0.0015694	UP	novel transcript, antisense to DPH1 and OVCA2
ENSG00000112697	TMEM30A	0.159267	6.75293	14.6025	0.000132737	0.00156965	UP	transmembrane protein 30A
ENSG00000111261	MANSC1	0.423969	2.80725	14.6	0.000132914	0.00157045	UP	MANSC domain containing 1
ENSG00000180354	MTURN	0.169186	8.23541	14.5547	0.000136147	0.00159939	UP	maturin, neural progenitor differentiation regulator homolog
ENSG00000162873	KLHDC8A	0.386003	3.15053	14.54	0.000137218	0.00160801	UP	kelch domain containing 8A
ENSG00000102038	SMARCA1	0.155314	7.25608	14.5279	0.000138099	0.00161567	UP	SWI/SNF related, matrix associated, actin dependent regulator of chromatin, subfamily a, member 1
ENSG00000136531	SCN2A	0.154816	7.58472	14.5252	0.000138299	0.0016167	UP	sodium voltage-gated channel alpha subunit 2
ENSG00000151229	SLC2A13	0.241872	4.34024	14.4707	0.000142358	0.00166142	UP	solute carrier family 2 member 13
ENSG00000167642	SPINT2	0.193275	5.60208	14.4645	0.000142828	0.00166419	UP	serine peptidase inhibitor, Kunitz type 2
ENSG00000188674	C2orf80	0.399207	3.01405	14.4469	0.000144167	0.00167842	UP	chromosome 2 open reading frame 80
ENSG00000109919	MTCH2	0.161208	6.19938	14.4214	0.000146132	0.00169991	UP	mitochondrial carrier 2
ENSG00000100934	SEC23A	0.181822	6.24481	14.4141	0.000146701	0.00170514	UP	Sec23 homolog A, coat complex II component
ENSG00000101938	CHRDL1	0.538143	1.86872	14.4125	0.000146822	0.00170517	UP	chordin like 1
ENSG00000138639	ARHGAP24	0.950139	0.453344	14.4107	0.000146967	0.00170546	UP	Rho GTPase activating protein 24
ENSG00000171310	CHST11	0.185198	5.33785	14.4041	0.000147481	0.00171004	UP	carbohydrate sulfotransferase 11
ENSG00000137727	ARHGAP20	0.483267	3.03996	14.3744	0.000149825	0.001733	UP	Rho GTPase activating protein 20
ENSG00000236333	TRHDE-AS1	0.440419	2.56885	14.3347	0.000153015	0.00176417	UP	TRHDE antisense RNA 1
ENSG00000157693	TMEM268	0.321926	3.7218	14.2982	0.000156012	0.0017915	UP	transmembrane protein 268
ENSG00000147255	IGSF1	0.244892	4.73005	14.2847	0.000157138	0.00179986	UP	immunoglobulin superfamily member 1
ENSG00000073969	NSF	0.158303	6.61429	14.2834	0.000157243	0.00179986	UP	N-ethylmaleimide sensitive factor, vesicle fusing ATPase
ENSG00000196937	FAM3C	0.251683	5.05887	14.2802	0.000157511	0.00180148	UP	family with sequence similarity 3 member C
ENSG00000166603	MC4R	0.630024	2.06867	14.2705	0.00015833	0.0018094	UP	melanocortin 4 receptor
ENSG00000204767	INSYN2B	0.450866	2.50134	14.2628	0.000158977	0.00181534	UP	inhibitory synaptic factor family member 2B
ENSG00000129317	PUS7L	0.325693	3.42588	14.2574	0.000159432	0.00181908	UP	pseudouridine synthase 7 like
ENSG00000101977	MCF2	0.485786	2.42301	14.2508	0.000159989	0.00182398	UP	MCF.2 cell line derived transforming sequence
ENSG00000102804	TSC22D1	0.148181	8.26989	14.2302	0.000161752	0.0018426	UP	TSC22 domain family member 1
ENSG00000164929	BAALC	0.276212	4.47316	14.2019	0.000164204	0.00186459	UP	BAALC, MAP3K1 and KLF4 binding
ENSG00000189221	MAOA	0.630325	2.56124	14.1294	0.000170657	0.00193019	UP	monoamine oxidase A
ENSG00000141367	CLTC	0.140061	8.85688	14.1182	0.000171678	0.0019402	UP	clathrin heavy chain
ENSG00000001561	ENPP4	0.301052	3.83351	14.0807	0.000175135	0.00197335	UP	ectonucleotide pyrophosphatase/phosphodiesterase 4
ENSG00000123700	KCNJ2	0.584974	1.89339	14.0804	0.000175164	0.00197335	UP	potassium voltage-gated channel subfamily J member 2
ENSG00000248485	PCP4L1	0.314928	3.44547	14.0773	0.000175447	0.00197343	UP	Purkinje cell protein 4 like 1
ENSG00000175582	RAB6A	0.139198	7.50799	14.0566	0.000177392	0.00199061	UP	RAB6A, member RAS oncogene family
ENSG00000230043	TMSB4XP6	0.384948	3.39974	14.0101	0.000181827	0.00203239	UP	TMSB4X pseudogene 6
ENSG00000124172	ATP5F1E	0.152614	7.0371	13.9601	0.000186735	0.00208074	UP	ATP synthase F1 subunit epsilon
ENSG00000117069	ST6GALNAC5	0.345975	3.30072	13.9485	0.000187885	0.00208704	UP	ST6 N-acetylgalactosaminide alpha-2,6-sialyltransferase 5
ENSG00000109790	KLHL5	0.229007	4.5877	13.9286	0.000189883	0.00210269	UP	kelch like family member 5
ENSG00000100095	SEZ6L	0.187533	7.9038	13.9182	0.000190941	0.00211114	UP	seizure related 6 homolog like
ENSG00000138311	ZNF365	0.548062	2.01078	13.9062	0.000192167	0.00212305	UP	zinc finger protein 365
ENSG00000101596	SMCHD1	0.165463	6.70076	13.8737	0.000195511	0.00215665	UP	structural maintenance of chromosomes flexible hinge domain containing 1
ENSG00000127334	DYRK2	0.162687	6.9949	13.8652	0.0001964	0.0021648	UP	dual specificity tyrosine phosphorylation regulated kinase 2
ENSG00000164741	DLC1	0.901666	0.453877	13.8611	0.000196831	0.00216787	UP	DLC1 Rho GTPase activating protein
ENSG00000178234	GALNT11	0.186949	5.29304	13.8402	0.000199035	0.00218877	UP	polypeptide N-acetylgalactosaminyltransferase 11
ENSG00000149403	GRIK4	0.660237	1.55379	13.8292	0.000200198	0.00219818	UP	glutamate ionotropic receptor kainate type subunit 4
ENSG00000150672	DLG2	0.17949	5.82482	13.8186	0.000201334	0.00220716	UP	discs large MAGUK scaffold protein 2
ENSG00000182004	SNRPE	0.272655	4.21385	13.8061	0.00020268	0.00221368	UP	small nuclear ribonucleoprotein polypeptide E
ENSG00000169439	SDC2	0.249008	6.75488	13.773	0.000206281	0.00224597	UP	syndecan 2
ENSG00000053524	MCF2L2	0.234663	4.50775	13.7435	0.000209547	0.00227634	UP	MCF.2 cell line derived transforming sequence-like 2
ENSG00000143674	MAP3K21	0.513759	2.15704	13.7393	0.000210011	0.00227791	UP	mitogen-activated protein kinase kinase kinase 21
ENSG00000155926	SLA	0.385406	3.19098	13.7346	0.000210538	0.00228189	UP	Src like adaptor
ENSG00000072274	TFRC	0.156732	6.87735	13.7253	0.00021158	0.00229145	UP	transferrin receptor
ENSG00000213424	KRT222	0.552103	2.1406	13.7077	0.000213579	0.00230825	UP	keratin 222
ENSG00000198822	GRM3	0.370038	3.01268	13.6988	0.000214592	0.00231567	UP	glutamate metabotropic receptor 3
ENSG00000139726	DENR	0.172029	5.79566	13.6925	0.000215311	0.00232129	UP	density regulated re-initiation and release factor
ENSG00000170381	SEMA3E	0.415221	2.77378	13.6877	0.000215862	0.00232548	UP	semaphorin 3E
ENSG00000151474	FRMD4A	0.171693	5.99941	13.6792	0.000216843	0.00233429	UP	FERM domain containing 4A
ENSG00000150275	PCDH15	0.43613	2.42826	13.6593	0.000219151	0.00235389	UP	protocadherin related 15
ENSG00000173611	SCAI	0.162933	6.06588	13.6593	0.000219158	0.00235389	UP	suppressor of cancer cell invasion
ENSG00000177301	KCNA2	0.328314	3.26633	13.657	0.00021942	0.00235493	UP	potassium voltage-gated channel subfamily A member 2
ENSG00000134308	YWHAQ	0.145448	9.32928	13.6412	0.000221282	0.00237313	UP	tyrosine 3-monooxygenase/tryptophan 5-monooxygenase activation protein theta
ENSG00000179935	LINC00652	0.46956	2.40968	13.5987	0.000226346	0.00242017	UP	long intergenic non-protein coding RNA 652
ENSG00000132963	POMP	0.215932	4.81396	13.5915	0.000227207	0.00242756	UP	proteasome maturation protein
ENSG00000108946	PRKAR1A	0.141897	8.47124	13.5879	0.000227649	0.00243047	UP	protein kinase cAMP-dependent type I regulatory subunit alpha
ENSG00000101843	PSMD10	0.175593	6.2339	13.571	0.000229712	0.00244911	UP	proteasome 26S subunit, non-ATPase 10
ENSG00000141404	GNAL	0.153461	7.21954	13.5696	0.000229874	0.00244911	UP	G protein subunit alpha L
ENSG00000164176	EDIL3	0.200041	4.78557	13.4961	0.000239055	0.00253518	UP	EGF like repeats and discoidin domains 3
ENSG00000149212	SESN3	0.181069	7.05878	13.4796	0.000241174	0.00255577	UP	sestrin 3
ENSG00000176595	KBTBD11	0.152974	6.94298	13.4516	0.000244799	0.0025865	UP	kelch repeat and BTB domain containing 11
ENSG00000138138	ATAD1	0.160304	6.89874	13.4062	0.000250792	0.00263814	UP	ATPase family, AAA domain containing 1
ENSG00000078018	MAP2	0.14588	10.8144	13.3392	0.000259912	0.00272403	UP	microtubule associated protein 2
ENSG00000119888	EPCAM	0.672982	1.18322	13.3368	0.000260242	0.00272548	UP	epithelial cell adhesion molecule
ENSG00000188211	NCR3LG1	0.396366	3.27519	13.3197	0.000262628	0.00274243	UP	natural killer cell cytotoxicity receptor 3 ligand 1
ENSG00000249242	TMEM150C	0.419552	2.62844	13.2655	0.000270339	0.00281266	UP	transmembrane protein 150C
ENSG00000120992	LYPLA1	0.187255	5.35494	13.2439	0.000273472	0.002837	UP	lysophospholipase I
ENSG00000047365	ARAP2	0.545358	1.83491	13.2243	0.00027634	0.00286259	UP	ArfGAP with RhoGAP domain, ankyrin repeat and PH domain 2
ENSG00000134258	VTCN1	0.92784	0.475598	13.2131	0.000278005	0.00287567	UP	V-set domain containing T cell activation inhibitor 1
ENSG00000131242	RAB11FIP4	0.169399	5.70213	13.1987	0.000280146	0.00289572	UP	RAB11 family interacting protein 4
ENSG00000163328	GPR155	0.309344	3.42925	13.1828	0.000282533	0.00291829	UP	G protein-coupled receptor 155
ENSG00000106028	SSBP1	0.265965	4.51132	13.1619	0.000285702	0.00294675	UP	single stranded DNA binding protein 1
ENSG00000085365	SCAMP1	0.140712	7.48601	13.1505	0.000287448	0.00296048	UP	secretory carrier membrane protein 1
ENSG00000053770	AP5M1	0.174513	6.13441	13.1261	0.000291211	0.00299492	UP	adaptor related protein complex 5 subunit mu 1
ENSG00000128513	POT1	0.323438	3.57832	13.1172	0.00029259	0.00300694	UP	protection of telomeres 1
ENSG00000023171	GRAMD1B	0.222064	4.32666	13.1145	0.000293015	0.00300915	UP	GRAM domain containing 1B
ENSG00000122042	UBL3	0.155694	6.25256	13.078	0.000298777	0.00306172	UP	ubiquitin like 3
ENSG00000050393	MCUR1	0.231994	4.3031	13.0748	0.000299289	0.00306256	UP	mitochondrial calcium uniporter regulator 1
ENSG00000078328	RBFOX1	0.20584	5.17055	13.0719	0.000299754	0.00306513	UP	RNA binding fox-1 homolog 1
ENSG00000082482	KCNK2	0.356808	3.25588	13.0552	0.000302443	0.0030882	UP	potassium two pore domain channel subfamily K member 2
ENSG00000147145	LPAR4	0.590778	1.69748	13.0522	0.000302923	0.00309079	UP	lysophosphatidic acid receptor 4
ENSG00000113597	TRAPPC13	0.282097	3.98113	13.051	0.000303129	0.00309079	UP	trafficking protein particle complex 13
ENSG00000172201	ID4	0.159475	6.42365	13.0305	0.00030646	0.00312149	UP	inhibitor of DNA binding 4, HLH protein
ENSG00000233593	LINC02609	0.355609	2.86009	13.0265	0.000307112	0.00312471	UP	long intergenic non-protein coding RNA 2609
ENSG00000196776	CD47	0.207609	6.14537	13.0188	0.000308377	0.00313535	UP	CD47 molecule
ENSG00000079691	CARMIL1	0.418249	3.1148	13.001	0.00031132	0.00316078	UP	capping protein regulator and myosin 1 linker 1
ENSG00000134532	SOX5	0.194116	4.82027	12.9953	0.000312269	0.0031659	UP	SRY-box 5
ENSG00000121005	CRISPLD1	0.356789	3.1753	12.9637	0.000317582	0.00321749	UP	cysteine rich secretory protein LCCL domain containing 1
ENSG00000171451	DSEL	0.14588	6.38331	12.9471	0.000320414	0.00324159	UP	dermatan sulfate epimerase like
ENSG00000153936	HS2ST1	0.192504	5.34656	12.9399	0.00032166	0.00324958	UP	heparan sulfate 2-O-sulfotransferase 1
ENSG00000006625	GGCT	0.383651	2.95184	12.9122	0.000326451	0.00329332	UP	gamma-glutamylcyclotransferase
ENSG00000283239	KBTBD11-OT1	2.30213	0.851993	12.9036	0.000327944	0.00330373	UP	KBTBD11 overlapping transcript 1
ENSG00000152214	RIT2	0.905724	0.481379	12.9003	0.000328536	0.00330736	UP	Ras like without CAAX 2
ENSG00000101670	LIPG	0.719559	1.29537	12.8905	0.000330261	0.0033177	UP	lipase G, endothelial type
ENSG00000186130	ZBTB6	0.179559	5.5754	12.872	0.000333535	0.00334824	UP	zinc finger and BTB domain containing 6
ENSG00000109180	OCIAD1	0.145673	6.42711	12.8654	0.000334708	0.00335765	UP	OCIA domain containing 1
ENSG00000119946	CNNM1	0.558183	1.63502	12.8602	0.000335649	0.00336474	UP	cyclin and CBS domain divalent metal cation transport mediator 1
ENSG00000129422	MTUS1	0.178282	5.18699	12.8493	0.000337599	0.00337481	UP	microtubule associated scaffold protein 1
ENSG00000102385	DRP2	0.320544	3.60014	12.8456	0.000338269	0.00337915	UP	dystrophin related protein 2
ENSG00000280255	AC004947.2	0.851864	0.523345	12.8415	0.000339011	0.00338419	UP	tec
ENSG00000065320	NTN1	0.246909	5.34372	12.8148	0.000343897	0.00342817	UP	netrin 1
ENSG00000110911	SLC11A2	0.201552	4.82061	12.8099	0.000344798	0.00343061	UP	solute carrier family 11 member 2
ENSG00000067798	NAV3	0.140677	7.43417	12.8095	0.000344862	0.00343061	UP	neuron navigator 3
ENSG00000197872	FAM49A	0.179963	5.45483	12.7993	0.000346741	0.00344211	UP	family with sequence similarity 49 member A
ENSG00000113273	ARSB	0.266383	3.87385	12.7419	0.000357553	0.00353715	UP	arylsulfatase B
ENSG00000138386	NAB1	0.197164	4.88874	12.7337	0.000359126	0.00355025	UP	NGFI-A binding protein 1
ENSG00000048740	CELF2	0.187438	6.6928	12.6736	0.000370858	0.0036525	UP	CUGBP Elav-like family member 2
ENSG00000197934	CYYR1-AS1	0.958594	0.309678	12.6729	0.000371003	0.0036525	UP	cysteine and tyrosine rich 1 antisense RNA 1
ENSG00000153989	NUS1	0.216506	4.6005	12.6244	0.000380738	0.0037371	UP	NUS1, dehydrodolichyl diphosphate synthase subunit
ENSG00000139174	PRICKLE1	0.227906	4.5816	12.623	0.000381026	0.0037371	UP	prickle planar cell polarity protein 1
ENSG00000162688	AGL	0.18985	5.02229	12.6223	0.000381166	0.0037371	UP	amylo-alpha-1, 6-glucosidase, 4-alpha-glucanotransferase
ENSG00000102144	PGK1	0.13328	7.34189	12.6137	0.000382928	0.00374923	UP	phosphoglycerate kinase 1
ENSG00000164796	CSMD3	0.179849	5.07632	12.5754	0.000390851	0.00381895	UP	CUB and Sushi multiple domains 3
ENSG00000140350	ANP32A	0.187745	6.0371	12.5731	0.000391341	0.00382112	UP	acidic nuclear phosphoprotein 32 family member A
ENSG00000146574	CCZ1B	0.23739	4.37754	12.5384	0.000398663	0.00388731	UP	CCZ1 homolog B, vacuolar protein trafficking and biogenesis associated
ENSG00000145087	STXBP5L	0.179797	5.332	12.5332	0.000399794	0.00389567	UP	syntaxin binding protein 5 like
ENSG00000196581	AJAP1	0.188773	5.39967	12.5126	0.000404209	0.00393601	UP	adherens junctions associated protein 1
ENSG00000174804	FZD4	0.386083	2.56978	12.5097	0.000404854	0.00393961	UP	frizzled class receptor 4
ENSG00000164187	LMBRD2	0.174228	5.55536	12.4666	0.000414304	0.00401515	UP	LMBR1 domain containing 2
ENSG00000177889	UBE2N	0.145216	6.84838	12.4626	0.000415175	0.00401702	UP	ubiquitin conjugating enzyme E2 N
ENSG00000111490	TBC1D30	0.187891	5.06798	12.4606	0.000415621	0.00401702	UP	TBC1 domain family member 30
ENSG00000133083	DCLK1	0.146655	8.75036	12.4223	0.000424239	0.00409476	UP	doublecortin like kinase 1
ENSG00000122873	CISD1	0.199138	4.61945	12.4073	0.000427651	0.00412491	UP	CDGSH iron sulfur domain 1
ENSG00000146376	ARHGAP18	0.710551	0.923093	12.4059	0.000427986	0.00412536	UP	Rho GTPase activating protein 18
ENSG00000198626	RYR2	0.305845	3.50643	12.4036	0.000428495	0.00412748	UP	ryanodine receptor 2
ENSG00000143502	SUSD4	0.201673	5.47059	12.3901	0.000431624	0.00415202	UP	sushi domain containing 4
ENSG00000183023	SLC8A1	0.138668	7.86308	12.3874	0.000432241	0.00415516	UP	solute carrier family 8 member A1
ENSG00000070831	CDC42	0.137987	8.41576	12.3587	0.000438927	0.00421376	UP	cell division cycle 42
ENSG00000100592	DAAM1	0.159029	7.11653	12.3561	0.000439539	0.0042168	UP	dishevelled associated activator of morphogenesis 1
ENSG00000132872	SYT4	0.194329	7.44454	12.3373	0.000444005	0.00425393	UP	synaptotagmin 4
ENSG00000118515	SGK1	0.379781	2.85478	12.328	0.000446217	0.0042694	UP	serum/glucocorticoid regulated kinase 1
ENSG00000115946	PNO1	0.405096	2.8746	12.3227	0.000447483	0.00427865	UP	partner of NOB1 homolog
ENSG00000146416	AIG1	0.247262	4.07283	12.3195	0.000448247	0.00428308	UP	androgen induced 1
ENSG00000041515	MYO16	0.238018	4.87137	12.3159	0.000449125	0.00428861	UP	myosin XVI
ENSG00000143933	CALM2	0.148837	8.22136	12.2827	0.000457184	0.00434812	UP	calmodulin 2
ENSG00000179083	FAM133A	0.365583	2.83601	12.2683	0.000460719	0.004373	UP	family with sequence similarity 133 member A
ENSG00000018699	TTC27	0.470459	2.34899	12.2539	0.000464299	0.0043953	UP	tetratricopeptide repeat domain 27
ENSG00000171243	SOSTDC1	0.946161	0.221845	12.2493	0.000465435	0.0044031	UP	sclerostin domain containing 1
ENSG00000171314	PGAM1	0.140545	6.92505	12.2481	0.000465739	0.0044031	UP	phosphoglycerate mutase 1
ENSG00000116141	MARK1	0.144627	6.00611	12.2386	0.000468114	0.00442262	UP	microtubule affinity regulating kinase 1
ENSG00000164096	C4orf3	0.179534	5.26341	12.2343	0.000469181	0.00442534	UP	chromosome 4 open reading frame 3
ENSG00000135218	CD36	1.15171	-0.101542	12.1954	0.000479083	0.00450837	UP	CD36 molecule
ENSG00000159593	NAE1	0.192387	5.08128	12.1877	0.000481064	0.00452105	UP	NEDD8 activating enzyme E1 subunit 1
ENSG00000074696	HACD3	0.1544	7.31071	12.1572	0.000488991	0.00457448	UP	3-hydroxyacyl-CoA dehydratase 3
ENSG00000115762	PLEKHB2	0.138737	7.11149	12.1446	0.000492298	0.00460097	UP	pleckstrin homology domain containing B2
ENSG00000182621	PLCB1	0.228331	4.21289	12.1336	0.000495211	0.00462057	UP	phospholipase C beta 1
ENSG00000104219	ZDHHC2	0.174897	5.32353	12.105	0.000502878	0.00467988	UP	zinc finger DHHC-type containing 2
ENSG00000162627	SNX7	0.589231	1.49562	12.0909	0.000506683	0.00470303	UP	sorting nexin 7
ENSG00000143643	TTC13	0.183285	5.00857	12.0699	0.000512435	0.00474169	UP	tetratricopeptide repeat domain 13
ENSG00000055332	EIF2AK2	0.220519	4.41681	12.0684	0.00051284	0.00474169	UP	eukaryotic translation initiation factor 2 alpha kinase 2
ENSG00000089876	DHX32	0.241902	4.05939	12.0422	0.00052009	0.00480251	UP	DEAH-box helicase 32 (putative)
ENSG00000100714	MTHFD1	0.295184	3.63044	11.9959	0.000533166	0.00490424	UP	methylenetetrahydrofolate dehydrogenase, cyclohydrolase and formyltetrahydrofolate synthetase 1
ENSG00000110013	SIAE	0.396618	3.57829	11.9782	0.000538273	0.00494802	UP	sialic acid acetylesterase
ENSG00000101746	NOL4	0.149925	5.90457	11.9737	0.000539579	0.00495684	UP	nucleolar protein 4
ENSG00000186369	LINC00643	0.259628	4.23781	11.9693	0.000540847	0.0049653	UP	long intergenic non-protein coding RNA 643
ENSG00000197584	KCNMB2	0.918799	0.363078	11.9544	0.000545173	0.00499218	UP	potassium calcium-activated channel subfamily M regulatory beta subunit 2
ENSG00000132821	VSTM2L	0.256579	4.04346	11.9193	0.000555541	0.00506763	UP	V-set and transmembrane domain containing 2 like
ENSG00000214140	PRCD	1.03168	0.170832	11.917	0.000556235	0.00507072	UP	photoreceptor disc component
ENSG00000213468	FIRRE	0.326515	3.13859	11.8867	0.000565366	0.0051343	UP	firre intergenic repeating RNA element
ENSG00000171132	PRKCE	0.311384	4.40068	11.8796	0.000567534	0.00514744	UP	protein kinase C epsilon
ENSG00000134602	STK26	0.274208	3.80173	11.8639	0.000572337	0.00518442	UP	serine/threonine kinase 26
ENSG00000136040	PLXNC1	0.150171	7.1297	11.8527	0.000575788	0.00520908	UP	plexin C1
ENSG00000171016	PYGO1	0.162808	6.32418	11.8006	0.000592111	0.00534659	UP	pygopus family PHD finger 1
ENSG00000169116	PARM1	0.586998	1.90179	11.7818	0.000598117	0.00539741	UP	prostate androgen-regulated mucin-like protein 1
ENSG00000119862	LGALSL	0.153723	5.81005	11.7759	0.000600009	0.00541107	UP	galectin like
ENSG00000117906	RCN2	0.157285	6.60791	11.7668	0.000602977	0.0054344	UP	reticulocalbin 2
ENSG00000198915	RASGEF1A	0.408744	2.53011	11.7547	0.00060689	0.00546622	UP	RasGEF domain family member 1A
ENSG00000153904	DDAH1	0.237693	5.87786	11.7524	0.000607649	0.00546961	UP	dimethylarginine dimethylaminohydrolase 1
ENSG00000182916	TCEAL7	0.146432	6.70522	11.7347	0.000613464	0.0055064	UP	transcription elongation factor A like 7
ENSG00000107560	RAB11FIP2	0.138506	6.20902	11.7257	0.000616424	0.00552769	UP	RAB11 family interacting protein 2
ENSG00000083544	TDRD3	0.215656	4.29384	11.707	0.000622665	0.00557316	UP	tudor domain containing 3
ENSG00000157388	CACNA1D	0.388661	3.09678	11.6862	0.000629669	0.00562176	UP	calcium voltage-gated channel subunit alpha1 D
ENSG00000186479	RGS7BP	0.213938	4.47992	11.6725	0.000634303	0.0056596	UP	regulator of G protein signaling 7 binding protein
ENSG00000083720	OXCT1	0.192118	4.84966	11.6662	0.000636474	0.00567543	UP	3-oxoacid CoA-transferase 1
ENSG00000145362	ANK2	0.14753	9.16446	11.6176	0.000653294	0.00580729	UP	ankyrin 2
ENSG00000136628	EPRS	0.134621	7.0391	11.6104	0.000655838	0.00582265	UP	glutamyl-prolyl-tRNA synthetase
ENSG00000002587	HS3ST1	0.506901	1.64439	11.6035	0.000658274	0.00583702	UP	heparan sulfate-glucosamine 3-sulfotransferase 1
ENSG00000197147	LRRC8B	0.189419	5.06533	11.5887	0.000663526	0.00587145	UP	leucine rich repeat containing 8 VRAC subunit B
ENSG00000258377	AL139099.1	0.452761	3.55411	11.5764	0.000667945	0.00590445	UP	novel transcript
ENSG00000128872	TMOD2	0.131417	8.49126	11.5603	0.000673739	0.00594463	UP	tropomodulin 2
ENSG00000155959	VBP1	0.172525	6.08458	11.5485	0.000678036	0.00597517	UP	VHL binding protein 1
ENSG00000216775	AL109918.1	0.281125	3.5594	11.5285	0.000685372	0.00602494	UP
ENSG00000177511	ST8SIA3	0.201795	6.24918	11.5255	0.00068649	0.00603107	UP	ST8 alpha-N-acetyl-neuraminide alpha-2,8-sialyltransferase 3
ENSG00000153233	PTPRR	0.566203	1.93941	11.5216	0.000687915	0.00603987	UP	protein tyrosine phosphatase, receptor type R
ENSG00000158019	BABAM2	0.232284	4.30673	11.5048	0.000694166	0.00608986	UP	BRISC and BRCA1 A complex member 2
ENSG00000203668	CHML	0.178919	5.5403	11.4981	0.000696673	0.00610551	UP	CHM like, Rab escort protein 2
ENSG00000176623	RMDN1	0.261908	3.8204	11.4918	0.000699046	0.00612255	UP	regulator of microtubule dynamics 1
ENSG00000151806	GUF1	0.215609	4.77696	11.4888	0.000700179	0.00612871	UP	GUF1 homolog, GTPase
ENSG00000203705	TATDN3	0.261041	3.88008	11.4861	0.000701169	0.00613362	UP	TatD DNase domain containing 3
ENSG00000166145	SPINT1	1.16262	-0.289979	11.4684	0.00070791	0.00618515	UP	serine peptidase inhibitor, Kunitz type 1
ENSG00000122068	FYTTD1	0.143521	6.97048	11.4661	0.000708791	0.00618515	UP	forty-two-three domain containing 1
ENSG00000158164	TMSB15A	0.158354	5.74514	11.46	0.000711115	0.00619785	UP	thymosin beta 15a
ENSG00000172465	TCEAL1	0.198765	4.60731	11.4539	0.000713424	0.00621418	UP	transcription elongation factor A like 1
ENSG00000165675	ENOX2	0.173087	5.09332	11.4071	0.00073163	0.00636501	UP	ecto-NOX disulfide-thiol exchanger 2
ENSG00000085224	ATRX	0.130544	7.55403	11.3897	0.000738518	0.00641321	UP	ATRX, chromatin remodeler
ENSG00000122034	GTF3A	0.197704	5.09301	11.3784	0.000743051	0.00644865	UP	general transcription factor IIIA
ENSG00000164197	RNF180	0.345879	3.56556	11.3692	0.000746704	0.00647537	UP	ring finger protein 180
ENSG00000273079	GRIN2B	0.197975	7.47159	11.3518	0.000753739	0.00652237	UP	glutamate ionotropic receptor NMDA type subunit 2B
ENSG00000115365	LANCL1	0.147657	5.96817	11.3407	0.000758283	0.00655694	UP	LanC like 1
ENSG00000053747	LAMA3	0.442328	2.30794	11.332	0.000761836	0.00657572	UP	laminin subunit alpha 3
ENSG00000174442	ZWILCH	0.214269	4.26385	11.3023	0.00077411	0.00666556	UP	zwilch kinetochore protein
ENSG00000177182	CLVS1	0.178264	5.48234	11.2916	0.000778568	0.00669587	UP	clavesin 1
ENSG00000181656	GPR88	0.453587	2.06919	11.2804	0.000783295	0.00672842	UP	G protein-coupled receptor 88
ENSG00000179841	AKAP5	0.396841	2.5879	11.2774	0.00078456	0.0067312	UP	A-kinase anchoring protein 5
ENSG00000154059	IMPACT	0.265209	4.11922	11.2611	0.000791462	0.00678634	UP	impact RWD domain protein
ENSG00000126351	THRA	0.166186	6.21971	11.2332	0.000803462	0.00687616	UP	thyroid hormone receptor alpha
ENSG00000175318	GRAMD2A	0.901769	0.247747	11.2323	0.000803863	0.00687616	UP	GRAM domain containing 2A
ENSG00000106615	RHEB	0.171647	5.55449	11.1977	0.000818993	0.00698884	UP	Ras homolog, mTORC1 binding
ENSG00000144381	HSPD1	0.128656	7.01118	11.1926	0.000821236	0.00700379	UP	heat shock protein family D (Hsp60) member 1
ENSG00000272888	LINC01578	0.143754	6.07514	11.1892	0.000822761	0.00701262	UP	long intergenic non-protein coding RNA 1578
ENSG00000172775	FAM192A	0.144675	6.29655	11.1603	0.000835661	0.00710138	UP	family with sequence similarity 192 member A
ENSG00000182463	TSHZ2	0.172945	5.64467	11.123	0.000852647	0.00721567	UP	teashirt zinc finger homeobox 2
ENSG00000018610	CXorf56	0.258546	3.77413	11.1115	0.000857935	0.00724326	UP	chromosome X open reading frame 56
ENSG00000138382	METTL5	0.260367	3.58488	11.1008	0.000862921	0.00728106	UP	methyltransferase like 5
ENSG00000176406	RIMS2	0.149197	5.90178	11.087	0.000869347	0.00732949	UP	regulating synaptic membrane exocytosis 2
ENSG00000179796	LRRC3B	0.360507	2.76697	11.0379	0.000892671	0.00749224	UP	leucine rich repeat containing 3B
ENSG00000104824	HNRNPL	0.160102	6.75744	11.016	0.000903298	0.00755923	UP	heterogeneous nuclear ribonucleoprotein L
ENSG00000198668	CALM1	0.133841	8.75064	11.011	0.000905715	0.00757502	UP	calmodulin 1
ENSG00000145536	ADAMTS16	0.680826	0.939279	10.9926	0.000914776	0.00764185	UP	ADAM metallopeptidase with thrombospondin type 1 motif 16
ENSG00000168374	ARF4	0.137728	6.66877	10.9582	0.000931921	0.00775334	UP	ADP ribosylation factor 4
ENSG00000123562	MORF4L2	0.127115	9.08485	10.9416	0.000940273	0.0078098	UP	mortality factor 4 like 2
ENSG00000085788	DDHD2	0.140657	5.97783	10.9404	0.000940894	0.0078098	UP	DDHD domain containing 2
ENSG00000144290	SLC4A10	0.262808	3.71963	10.9182	0.000952254	0.00789034	UP	solute carrier family 4 member 10
ENSG00000172020	GAP43	0.129092	8.90983	10.9138	0.000954494	0.00790431	UP	growth associated protein 43
ENSG00000119973	PRLHR	0.906073	0.182707	10.907	0.000958036	0.00792905	UP	prolactin releasing hormone receptor
ENSG00000117602	RCAN3	0.168055	5.68925	10.9014	0.000960934	0.00794843	UP	RCAN family member 3
ENSG00000104290	FZD3	0.127347	8.09322	10.8277	0.000999929	0.00824234	UP	frizzled class receptor 3
ENSG00000196950	SLC39A10	0.137602	7.01233	10.8239	0.00100199	0.00825453	UP	solute carrier family 39 member 10
ENSG00000064726	BTBD1	0.156509	5.93581	10.8163	0.00100608	0.00828352	UP	BTB domain containing 1
ENSG00000165240	ATP7A	0.186702	4.59985	10.7893	0.00102089	0.00839393	UP	ATPase copper transporting alpha
ENSG00000224905	AP001347.1	0.815949	0.544377	10.7885	0.00102131	0.00839393	UP	novel transcript, antisense to LIPI
ENSG00000173226	IQCB1	0.261939	3.66497	10.7865	0.00102243	0.00839393	UP	IQ motif containing B1
ENSG00000123094	RASSF8	0.194822	4.55835	10.7769	0.00102773	0.00842774	UP	Ras association domain family member 8
ENSG00000077232	DNAJC10	0.164734	5.68199	10.772	0.00103044	0.00844515	UP	DnaJ heat shock protein family (Hsp40) member C10
ENSG00000169684	CHRNA5	0.819535	0.608732	10.763	0.00103551	0.0084818	UP	cholinergic receptor nicotinic alpha 5 subunit
ENSG00000115226	FNDC4	0.20008	4.83328	10.7495	0.00104307	0.0085193	UP	fibronectin type III domain containing 4
ENSG00000186642	PDE2A	0.293429	4.14442	10.748	0.00104392	0.00852128	UP	phosphodiesterase 2A
ENSG00000143162	CREG1	0.314215	3.47889	10.7452	0.00104549	0.00852441	UP	cellular repressor of E1A stimulated genes 1
ENSG00000001461	NIPAL3	0.220839	4.09361	10.7423	0.00104716	0.00853318	UP	NIPA like domain containing 3
ENSG00000066468	FGFR2	0.847295	0.497779	10.7296	0.00105433	0.00857991	UP	fibroblast growth factor receptor 2
ENSG00000168710	AHCYL1	0.214159	5.19681	10.724	0.00105758	0.00859844	UP	adenosylhomocysteinase like 1
ENSG00000106460	TMEM106B	0.143094	6.44078	10.7215	0.00105897	0.00860486	UP	transmembrane protein 106B
ENSG00000197444	OGDHL	0.308988	3.08112	10.7098	0.00106568	0.00865446	UP	oxoglutarate dehydrogenase like
ENSG00000197977	ELOVL2	0.340181	3.24786	10.708	0.00106671	0.00865791	UP	ELOVL fatty acid elongase 2
ENSG00000136478	TEX2	0.160664	5.13686	10.7064	0.00106766	0.00866072	UP	testis expressed 2
ENSG00000156136	DCK	0.148187	5.6223	10.6958	0.00107381	0.00870563	UP	deoxycytidine kinase
ENSG00000102452	NALCN	0.163342	5.54156	10.6845	0.00108034	0.00875365	UP	sodium leak channel, non-selective
ENSG00000126945	HNRNPH2	0.157693	6.57407	10.6833	0.00108109	0.00875473	UP	heterogeneous nuclear ribonucleoprotein H2
ENSG00000155893	PXYLP1	0.135656	6.15028	10.6737	0.00108667	0.00879493	UP	2-phosphoxylose phosphatase 1
ENSG00000260918	AC107398.3	0.395085	2.45457	10.6636	0.00109264	0.00882822	UP	novel transcript, overlapping GABRB1
ENSG00000137364	TPMT	0.43251	2.39063	10.6512	0.00109998	0.00888255	UP	thiopurine S-methyltransferase
ENSG00000088756	ARHGAP28	0.158359	5.20178	10.6383	0.00110769	0.00893979	UP	Rho GTPase activating protein 28
ENSG00000148680	HTR7	0.530237	1.75662	10.6306	0.00111231	0.00896687	UP	5-hydroxytryptamine receptor 7
ENSG00000071073	MGAT4A	0.150914	6.22161	10.6171	0.00112046	0.00902748	UP	alpha-1,3-mannosyl-glycoprotein 4-beta-N-acetylglucosaminyltransferase A
ENSG00000183090	FREM3	0.368316	2.77413	10.611	0.00112417	0.00905229	UP	FRAS1 related extracellular matrix 3
ENSG00000181007	ZFP82	0.251995	3.86079	10.609	0.00112538	0.00905692	UP	ZFP82 zinc finger protein
ENSG00000124479	NDP	0.526552	1.70611	10.579	0.0011438	0.00917929	UP	NDP, norrin cystine knot growth factor
ENSG00000129625	REEP5	0.155931	5.83414	10.5669	0.00115131	0.00922776	UP	receptor accessory protein 5
ENSG00000075391	RASAL2	0.14964	6.9753	10.5658	0.00115198	0.00922776	UP	RAS protein activator like 2
ENSG00000186897	C1QL4	0.630108	0.950713	10.5628	0.00115389	0.00923434	UP	complement C1q like 4
ENSG00000146433	TMEM181	0.148991	5.76157	10.5608	0.00115511	0.00923721	UP	transmembrane protein 181
ENSG00000174948	GPR149	0.307079	3.45738	10.5601	0.00115554	0.00923721	UP	G protein-coupled receptor 149
ENSG00000070081	NUCB2	0.170088	5.10895	10.5513	0.00116106	0.00927612	UP	nucleobindin 2
ENSG00000239672	NME1	0.173586	5.09629	10.5412	0.00116741	0.00931121	UP	NME/NM23 nucleoside diphosphate kinase 1
ENSG00000141433	ADCYAP1	0.45447	2.55223	10.5374	0.00116986	0.00932284	UP	adenylate cyclase activating polypeptide 1
ENSG00000066583	ISOC1	0.288003	3.44231	10.5294	0.00117493	0.00935557	UP	isochorismatase domain containing 1
ENSG00000259781	HMGB1P6	0.677901	3.93153	10.5203	0.00118067	0.00939607	UP	high mobility group box 1 pseudogene 6
ENSG00000065518	NDUFB4	0.189885	5.25603	10.5131	0.0011853	0.00942234	UP	NADH:ubiquinone oxidoreductase subunit B4
ENSG00000165023	DIRAS2	0.156816	5.90641	10.4967	0.00119585	0.00949566	UP	DIRAS family GTPase 2
ENSG00000041982	TNC	0.447962	2.47141	10.4703	0.00121307	0.0096217	UP	tenascin C
ENSG00000169891	REPS2	0.16924	5.64759	10.4673	0.00121509	0.00963239	UP	RALBP1 associated Eps domain containing 2
ENSG00000082556	OPRK1	0.816259	0.363686	10.4515	0.00122548	0.00970397	UP	opioid receptor kappa 1
ENSG00000120457	KCNJ5	0.615277	1.07322	10.4218	0.00124539	0.00984524	UP	potassium voltage-gated channel subfamily J member 5
ENSG00000154529	CNTNAP3B	0.322417	3.60428	10.4164	0.00124899	0.00986824	UP	contactin associated protein like 3B
ENSG00000115525	ST3GAL5	0.166118	5.07543	10.407	0.00125537	0.00990224	UP	ST3 beta-galactoside alpha-2,3-sialyltransferase 5
ENSG00000165995	CACNB2	0.279354	3.71837	10.4027	0.00125831	0.00991997	UP	calcium voltage-gated channel auxiliary subunit beta 2
ENSG00000119900	OGFRL1	0.238083	4.18992	10.3788	0.00127468	0.0100269	UP	opioid growth factor receptor like 1
ENSG00000073464	CLCN4	0.149485	5.6549	10.3667	0.00128307	0.0100874	UP	chloride voltage-gated channel 4
ENSG00000131016	AKAP12	0.137279	6.87476	10.3553	0.00129104	0.0101444	UP	A-kinase anchoring protein 12
ENSG00000160207	HSF2BP	1.20646	-0.326553	10.3451	0.00129819	0.0101949	UP	heat shock transcription factor 2 binding protein
ENSG00000198836	OPA1	0.125445	7.03361	10.3287	0.00130978	0.010275	UP	OPA1, mitochondrial dynamin like GTPase
ENSG00000091409	ITGA6	0.25918	3.76076	10.3286	0.00130982	0.010275	UP	integrin subunit alpha 6
ENSG00000135052	GOLM1	0.150864	6.56967	10.3229	0.00131393	0.0103016	UP	golgi membrane protein 1
ENSG00000168016	TRANK1	0.171163	4.91855	10.3021	0.00132879	0.0104124	UP	tetratricopeptide repeat and ankyrin repeat containing 1
ENSG00000133703	KRAS	0.139539	6.51632	10.301	0.00132956	0.0104127	UP	KRAS proto-oncogene, GTPase
ENSG00000260469	INSYN1-AS1	0.496908	1.85152	10.2951	0.00133387	0.0104407	UP	INSYN1 antisense RNA 1
ENSG00000198729	PPP1R14C	0.442224	2.10826	10.2538	0.00136405	0.010642	UP	protein phosphatase 1 regulatory inhibitor subunit 14C
ENSG00000175352	NRIP3	0.237304	4.80852	10.2475	0.00136871	0.0106667	UP	nuclear receptor interacting protein 3
ENSG00000198759	EGFL6	0.850416	0.594047	10.2433	0.00137182	0.0106819	UP	EGF like domain multiple 6
ENSG00000160588	MPZL3	0.46079	2.10191	10.2415	0.00137312	0.0106836	UP	myelin protein zero like 3
ENSG00000267448	AC010649.1	2.59828	-0.486007	10.2034	0.00140178	0.0108651	UP	novel transcript, antisense to CELF5
ENSG00000132313	MRPL35	0.17531	4.78854	10.1994	0.00140488	0.0108774	UP	mitochondrial ribosomal protein L35
ENSG00000198739	LRRTM3	0.310328	3.37006	10.1966	0.00140698	0.0108877	UP	leucine rich repeat transmembrane neuronal 3
ENSG00000198015	MRPL42	0.14836	7.21546	10.1912	0.00141116	0.0109082	UP	mitochondrial ribosomal protein L42
ENSG00000111696	NT5DC3	0.341239	3.16515	10.1561	0.00143825	0.0110882	UP	5'-nucleotidase domain containing 3
ENSG00000120875	DUSP4	0.145834	7.75455	10.156	0.00143833	0.0110882	UP	dual specificity phosphatase 4
ENSG00000101966	XIAP	0.137575	6.99829	10.1526	0.00144095	0.0111025	UP	X-linked inhibitor of apoptosis
ENSG00000125355	TMEM255A	0.212962	4.43592	10.1512	0.0014421	0.0111053	UP	transmembrane protein 255A
ENSG00000143842	SOX13	0.476624	2.16399	10.1457	0.00144637	0.0111322	UP	SRY-box 13
ENSG00000150361	KLHL1	0.234747	4.0856	10.1344	0.0014553	0.0111838	UP	kelch like family member 1
ENSG00000112276	BVES	0.49972	1.72799	10.1342	0.00145542	0.0111838	UP	blood vessel epicardial substance
ENSG00000174028	FAM3C2	0.740999	0.671811	10.1303	0.00145848	0.0111952	UP	family with sequence similarity 3 member C2 (pseudogene)
ENSG00000104435	STMN2	0.12331	10.4611	10.1065	0.00147748	0.011325	UP	stathmin 2
ENSG00000041357	PSMA4	0.15506	5.43548	10.0802	0.00149875	0.0114736	UP	proteasome subunit alpha 4
ENSG00000183117	CSMD1	0.249866	4.12004	10.0767	0.00150158	0.0114831	UP	CUB and Sushi multiple domains 1
ENSG00000105887	MTPN	0.133664	7.38809	10.0757	0.00150234	0.0114831	UP	myotrophin
ENSG00000261604	AC114947.2	0.281527	4.24124	10.0757	0.00150241	0.0114831	UP	novel transcript, antisense to HMGCS1
ENSG00000152382	TADA1	0.158219	5.51777	10.0732	0.00150439	0.0114921	UP	transcriptional adaptor 1
ENSG00000128482	RNF112	0.286474	3.3712	10.0656	0.00151062	0.0115274	UP	ring finger protein 112
ENSG00000144840	RABL3	0.247464	3.83178	10.038	0.00153345	0.0116704	UP	RAB, member of RAS oncogene family like 3
ENSG00000144642	RBMS3	0.406778	2.34233	10.026	0.00154345	0.0117278	UP	RNA binding motif single stranded interacting protein 3
ENSG00000155329	ZCCHC10	0.233162	3.97298	10.0221	0.00154676	0.0117404	UP	zinc finger CCHC-type containing 10
ENSG00000130226	DPP6	0.138089	5.71142	10.0176	0.00155053	0.0117565	UP	dipeptidyl peptidase like 6
ENSG00000116120	FARSB	0.16942	5.00253	10.0088	0.0015579	0.0118033	UP	phenylalanyl-tRNA synthetase subunit beta
ENSG00000152492	CCDC50	0.137883	6.41503	9.9689	0.00159207	0.0120332	UP	coiled-coil domain containing 50
ENSG00000146021	KLHL3	0.261889	3.72763	9.94505	0.00161282	0.0121836	UP	kelch like family member 3
ENSG00000170854	RIOX2	0.521001	1.71534	9.93899	0.00161814	0.0122147	UP	ribosomal oxygenase 2
ENSG00000132849	PATJ	0.219902	4.1093	9.93841	0.00161865	0.0122147	UP	PATJ, crumbs cell polarity complex component
ENSG00000168032	ENTPD3	0.981768	-0.00762477	9.93676	0.00162011	0.0122192	UP	ectonucleoside triphosphate diphosphohydrolase 3
ENSG00000147642	SYBU	0.16117	5.04284	9.91367	0.00164056	0.0123539	UP	syntabulin
ENSG00000133142	TCEAL4	0.139347	5.90883	9.90709	0.00164643	0.0123851	UP	transcription elongation factor A like 4
ENSG00000072041	SLC6A15	0.184592	5.37046	9.89277	0.00165929	0.0124621	UP	solute carrier family 6 member 15
ENSG00000115233	PSMD14	0.136834	5.87032	9.8864	0.00166505	0.0124766	UP	proteasome 26S subunit, non-ATPase 14
ENSG00000164465	DCBLD1	0.596978	1.2439	9.88608	0.00166534	0.0124766	UP	discoidin, CUB and LCCL domain containing 1
ENSG00000136144	RCBTB1	0.196319	4.77676	9.88568	0.0016657	0.0124766	UP	RCC1 and BTB domain containing protein 1
ENSG00000248092	NNT-AS1	0.219026	3.9692	9.88484	0.00166646	0.0124766	UP	NNT antisense RNA 1
ENSG00000078618	NRDC	0.145309	5.70307	9.83681	0.00171054	0.0127266	UP	nardilysin convertase
ENSG00000198947	DMD	0.14331	5.97591	9.82354	0.00172293	0.0127921	UP	dystrophin
ENSG00000147408	CSGALNACT1	0.428063	2.36793	9.8175	0.0017286	0.0128275	UP	chondroitin sulfate N-acetylgalactosaminyltransferase 1
ENSG00000147100	SLC16A2	0.150046	5.67922	9.77796	0.00176616	0.0130723	UP	solute carrier family 16 member 2
ENSG00000117153	KLHL12	0.140777	5.69785	9.76208	0.00178148	0.0131611	UP	kelch like family member 12
ENSG00000118600	RXYLT1	0.319769	2.84799	9.73974	0.00180326	0.0132919	UP	ribitol xylosyltransferase 1
ENSG00000146938	NLGN4X	0.137534	7.0973	9.72193	0.00182082	0.0133936	UP	neuroligin 4 X-linked
ENSG00000171388	APLN	0.517197	1.52008	9.71013	0.00183255	0.013466	UP	apelin
ENSG00000108684	ASIC2	0.458485	2.39076	9.70473	0.00183794	0.0134987	UP	acid sensing ion channel subunit 2
ENSG00000205808	PLPP6	0.227287	3.89859	9.6862	0.00185657	0.0136006	UP	phospholipid phosphatase 6
ENSG00000111897	SERINC1	0.120555	9.12649	9.6743	0.00186864	0.0136749	UP	serine incorporator 1
ENSG00000137760	ALKBH8	0.312156	3.41799	9.66403	0.00187911	0.0137445	UP	alkB homolog 8, tRNA methyltransferase
ENSG00000102580	DNAJC3	0.263598	3.64601	9.66205	0.00188114	0.0137453	UP	DnaJ heat shock protein family (Hsp40) member C3
ENSG00000122966	CIT	0.228538	5.2695	9.64724	0.00189636	0.0138424	UP	citron rho-interacting serine/threonine kinase
ENSG00000155158	TTC39B	0.498762	1.71978	9.6428	0.00190095	0.0138617	UP	tetratricopeptide repeat domain 39B
ENSG00000010818	HIVEP2	0.164337	6.69613	9.64084	0.00190298	0.0138623	UP	human immunodeficiency virus type I enhancer binding protein 2
ENSG00000162441	LZIC	0.186307	4.66386	9.60326	0.00194232	0.01407	UP	leucine zipper and CTNNBIP1 domain containing
ENSG00000120324	PCDHB10	0.324583	3.10762	9.59443	0.00195169	0.0141164	UP	protocadherin beta 10
ENSG00000127995	CASD1	0.1426	5.66544	9.58365	0.00196318	0.0141779	UP	CAS1 domain containing 1
ENSG00000123570	RAB9B	0.151977	6.51306	9.57335	0.00197422	0.0142323	UP	RAB9B, member RAS oncogene family
ENSG00000159267	HLCS	0.209643	4.30052	9.57292	0.00197468	0.0142323	UP	holocarboxylase synthetase
ENSG00000164070	HSPA4L	0.220322	4.78499	9.56877	0.00197915	0.0142573	UP	heat shock protein family A (Hsp70) member 4 like
ENSG00000080824	HSP90AA1	0.137361	8.39131	9.56338	0.00198497	0.0142848	UP	heat shock protein 90 alpha family class A member 1
ENSG00000163291	PAQR3	0.158082	5.56601	9.56219	0.00198625	0.0142865	UP	progestin and adipoQ receptor family member 3
ENSG00000140937	CDH11	0.231921	4.11259	9.56132	0.00198721	0.0142865	UP	cadherin 11
ENSG00000188517	COL25A1	0.24827	3.88998	9.55255	0.00199672	0.0143476	UP	collagen type XXV alpha 1 chain
ENSG00000131724	IL13RA1	0.679376	0.793845	9.5504	0.00199905	0.0143572	UP	interleukin 13 receptor subunit alpha 1
ENSG00000122644	ARL4A	0.323498	2.74108	9.54741	0.00200232	0.0143734	UP	ADP ribosylation factor like GTPase 4A
ENSG00000117448	AKR1A1	0.198087	4.40753	9.52104	0.0020313	0.0145522	UP	aldo-keto reductase family 1 member A1
ENSG00000164163	ABCE1	0.170291	5.2036	9.51916	0.00203337	0.0145539	UP	ATP binding cassette subfamily E member 1
ENSG00000040731	CDH10	0.21202	4.84885	9.51852	0.00203409	0.0145539	UP	cadherin 10
ENSG00000166821	PEX11A	0.377966	2.36957	9.49758	0.00205743	0.0146952	UP	peroxisomal biogenesis factor 11 alpha
ENSG00000168081	PNOC	0.787356	0.266713	9.48656	0.00206983	0.0147764	UP	prepronociceptin
ENSG00000123119	NECAB1	0.709281	0.763345	9.47931	0.00207802	0.0148181	UP	N-terminal EF-hand calcium binding protein 1
ENSG00000198945	L3MBTL3	0.210039	4.76753	9.47132	0.00208709	0.014855	UP	L3MBTL3, histone methyl-lysine binding protein
ENSG00000112096	SOD2	0.128742	6.92401	9.45647	0.00210405	0.0149609	UP	superoxide dismutase 2
ENSG00000143106	PSMA5	0.160394	5.09545	9.45385	0.00210707	0.0149749	UP	proteasome subunit alpha 5
ENSG00000001460	STPG1	0.563125	1.5191	9.42708	0.00213804	0.0151597	UP	sperm tail PG-rich repeat containing 1
ENSG00000179603	GRM8	0.364101	2.48548	9.42614	0.00213914	0.0151597	UP	glutamate metabotropic receptor 8
ENSG00000174453	VWC2L	0.434395	1.89002	9.42158	0.00214447	0.0151878	UP	von Willebrand factor C domain containing 2 like
ENSG00000146386	ABRACL	0.229918	4.04185	9.39641	0.00217411	0.0153748	UP	ABRA C-terminal like
ENSG00000188158	NHS	0.220718	4.46285	9.37745	0.00219671	0.015527	UP	NHS actin remodeling regulator
ENSG00000249853	HS3ST5	0.911326	0.102361	9.36375	0.00221319	0.0156203	UP	heparan sulfate-glucosamine 3-sulfotransferase 5
ENSG00000186377	CYP4X1	0.408714	2.24119	9.3167	0.00227075	0.0159713	UP	cytochrome P450 family 4 subfamily X member 1
ENSG00000166405	RIC3	0.201511	4.49372	9.30971	0.00227943	0.0160212	UP	RIC3 acetylcholine receptor chaperone
ENSG00000189120	SP6	0.794488	0.879443	9.2769	0.00232062	0.0162479	UP	Sp6 transcription factor
ENSG00000113387	SUB1	0.131274	7.43264	9.27625	0.00232145	0.0162479	UP	SUB1 homolog, transcriptional regulator
ENSG00000014641	MDH1	0.146908	6.62441	9.26678	0.00233347	0.0163001	UP	malate dehydrogenase 1
ENSG00000136960	ENPP2	0.587073	1.20595	9.26329	0.00233793	0.0163189	UP	ectonucleotide pyrophosphatase/phosphodiesterase 2
ENSG00000112419	PHACTR2	0.35688	2.54033	9.26287	0.00233846	0.0163189	UP	phosphatase and actin regulator 2
ENSG00000088387	DOCK9	0.328766	3.36225	9.2608	0.00234111	0.0163295	UP	dedicator of cytokinesis 9
ENSG00000213639	PPP1CB	0.121092	7.9051	9.25642	0.00234672	0.0163606	UP	protein phosphatase 1 catalytic subunit beta
ENSG00000111110	PPM1H	0.213574	4.60304	9.25257	0.00235165	0.016387	UP	protein phosphatase, Mg2+/Mn2+ dependent 1H
ENSG00000099250	NRP1	0.125322	6.68872	9.24416	0.00236247	0.0164322	UP	neuropilin 1
ENSG00000132623	ANKEF1	0.424566	2.11683	9.24395	0.00236274	0.0164322	UP	ankyrin repeat and EF-hand domain containing 1
ENSG00000008277	ADAM22	0.160252	5.59716	9.22531	0.00238693	0.0165843	UP	ADAM metallopeptidase domain 22
ENSG00000258430	AL583722.2	0.842828	2.34574	9.20938	0.00240778	0.0167034	UP	novel transcript, antisense to AKT1
ENSG00000122378	PRXL2A	0.147195	5.8566	9.20549	0.00241291	0.0167079	UP	peroxiredoxin like 2A
ENSG00000137168	PPIL1	0.158967	5.3724	9.19472	0.00242714	0.0167901	UP	peptidylprolyl isomerase like 1
ENSG00000134755	DSC2	0.289987	3.53953	9.1902	0.00243315	0.0168236	UP	desmocollin 2
ENSG00000164823	OSGIN2	0.296171	3.08912	9.18476	0.00244038	0.0168599	UP	oxidative stress induced growth inhibitor family member 2
ENSG00000065413	ANKRD44	0.186007	4.84345	9.18448	0.00244076	0.0168599	UP	ankyrin repeat domain 44
ENSG00000163638	ADAMTS9	0.676591	0.971227	9.1693	0.00246109	0.0169839	UP	ADAM metallopeptidase with thrombospondin type 1 motif 9
ENSG00000262880	AC113189.2	0.834759	0.203538	9.16515	0.00246667	0.0170142	UP	novel transcript
ENSG00000152778	IFIT5	0.150774	5.15966	9.16118	0.00247203	0.0170429	UP	interferon induced protein with tetratricopeptide repeats 5
ENSG00000139289	PHLDA1	0.236202	3.9977	9.15546	0.00247977	0.0170881	UP	pleckstrin homology like domain family A member 1
ENSG00000138698	RAP1GDS1	0.17318	5.36485	9.14888	0.0024887	0.0171331	UP	Rap1 GTPase-GDP dissociation stimulator 1
ENSG00000121966	CXCR4	0.768355	0.668195	9.14794	0.00248999	0.0171337	UP	C-X-C motif chemokine receptor 4
ENSG00000087076	HSD17B14	0.788987	0.496257	9.14035	0.00250034	0.0171966	UP	hydroxysteroid 17-beta dehydrogenase 14
ENSG00000151247	EIF4E	0.125987	6.86131	9.11638	0.00253331	0.0173815	UP	eukaryotic translation initiation factor 4E
ENSG00000112759	SLC29A1	0.308876	3.37944	9.08486	0.00257735	0.0176329	UP	solute carrier family 29 member 1 (Augustine blood group)
ENSG00000167720	SRR	0.257619	3.41211	9.03712	0.00264552	0.0180302	UP	serine racemase
ENSG00000243943	ZNF512	0.123872	6.5286	9.0241	0.00266443	0.0181322	UP	zinc finger protein 512
ENSG00000095203	EPB41L4B	0.295812	3.46968	9.0235	0.00266531	0.0181322	UP	erythrocyte membrane protein band 4.1 like 4B
ENSG00000148541	FAM13C	0.136874	5.57011	9.01517	0.00267748	0.0181873	UP	family with sequence similarity 13 member C
ENSG00000116983	HPCAL4	0.127775	7.06797	9.01037	0.00268452	0.0182177	UP	hippocalcin like 4
ENSG00000164211	STARD4	0.197854	4.61519	9.00697	0.00268953	0.0182344	UP	StAR related lipid transfer domain containing 4
ENSG00000067057	PFKP	0.28	3.11946	8.96174	0.00275692	0.0186382	UP	phosphofructokinase, platelet
ENSG00000038210	PI4K2B	0.508222	1.27994	8.95799	0.00276259	0.0186678	UP	phosphatidylinositol 4-kinase type 2 beta
ENSG00000205060	SLC35B4	0.132141	5.85412	8.9453	0.00278184	0.0187889	UP	solute carrier family 35 member B4
ENSG00000151239	TWF1	0.17368	5.01179	8.94222	0.00278653	0.0188062	UP	twinfilin actin binding protein 1
ENSG00000132437	DDC	0.376992	2.2307	8.94189	0.00278703	0.0188062	UP	dopa decarboxylase
ENSG00000164332	UBLCP1	0.203186	4.47568	8.92134	0.00281857	0.0189742	UP	ubiquitin like domain containing CTD phosphatase 1
ENSG00000112981	NME5	0.404016	2.07347	8.91494	0.00282848	0.019014	UP	NME/NM23 family member 5
ENSG00000185477	GPRIN3	0.203667	4.98503	8.90179	0.00284891	0.0191424	UP	GPRIN family member 3
ENSG00000243317	STMP1	0.136705	5.90269	8.89084	0.00286605	0.0192394	UP	short transmembrane mitochondrial protein 1
ENSG00000058866	DGKG	0.873507	0.286253	8.88448	0.00287605	0.0192703	UP	diacylglycerol kinase gamma
ENSG00000163618	CADPS	0.128569	7.60093	8.88108	0.00288141	0.0192929	UP	calcium dependent secretion activator
ENSG00000115310	RTN4	0.114229	8.89426	8.88064	0.00288211	0.0192929	UP	reticulon 4
ENSG00000109452	INPP4B	0.425619	2.30808	8.87224	0.00289539	0.0193636	UP	inositol polyphosphate-4-phosphatase type II B
ENSG00000112992	NNT	0.118507	6.30748	8.86561	0.00290593	0.0194159	UP	nicotinamide nucleotide transhydrogenase
ENSG00000183036	PCP4	0.583593	1.53477	8.84186	0.002944	0.019661	UP	Purkinje cell protein 4
ENSG00000196715	VKORC1L1	0.141724	5.78252	8.83964	0.00294758	0.0196758	UP	vitamin K epoxide reductase complex subunit 1 like 1
ENSG00000164588	HCN1	0.659852	0.865829	8.83666	0.0029524	0.019691	UP	hyperpolarization activated cyclic nucleotide gated potassium channel 1
ENSG00000185760	KCNQ5	0.900457	0.259881	8.83372	0.00295716	0.0197029	UP	potassium voltage-gated channel subfamily Q member 5
ENSG00000091140	DLD	0.149469	5.34923	8.83141	0.0029609	0.0197094	UP	dihydrolipoamide dehydrogenase
ENSG00000138166	DUSP5	0.819732	0.368229	8.81863	0.00298171	0.0198382	UP	dual specificity phosphatase 5
ENSG00000186960	LINC01551	0.207259	4.8111	8.81089	0.00299438	0.0199045	UP	long intergenic non-protein coding RNA 1551
ENSG00000070808	CAMK2A	0.13991	5.94864	8.80889	0.00299766	0.019917	UP	calcium/calmodulin dependent protein kinase II alpha
ENSG00000187514	PTMA	0.111664	8.7395	8.8034	0.0030067	0.019948	UP	prothymosin alpha
ENSG00000133704	IPO8	0.217281	3.8089	8.80266	0.00300791	0.019948	UP	importin 8
ENSG00000186687	LYRM7	0.233331	4.04844	8.79035	0.00302828	0.0200444	UP	LYR motif containing 7
ENSG00000125870	SNRPB2	0.148334	5.22701	8.78088	0.00304405	0.0201316	UP	small nuclear ribonucleoprotein polypeptide B2
ENSG00000136810	TXN	0.180794	5.38021	8.77168	0.00305943	0.0202053	UP	thioredoxin
ENSG00000266405	CBX3P2	0.850568	0.202926	8.76769	0.00306613	0.0202401	UP	chromobox 3 pseudogene 2
ENSG00000161381	PLXDC1	0.345528	2.38911	8.75783	0.00308275	0.0203217	UP	plexin domain containing 1
ENSG00000186480	INSIG1	0.193168	5.43651	8.75455	0.00308831	0.0203489	UP	insulin induced gene 1
ENSG00000164338	UTP15	0.252577	3.59517	8.75064	0.00309494	0.0203832	UP	UTP15, small subunit processome component
ENSG00000188342	GTF2F2	0.265092	3.55517	8.74236	0.00310903	0.0204666	UP	general transcription factor IIF subunit 2
ENSG00000253457	SMIM18	0.221879	3.73939	8.738	0.00311647	0.0205061	UP	small integral membrane protein 18
ENSG00000257522	AL133166.1	0.474723	1.89074	8.72832	0.00313305	0.020591	UP	novel transcript
ENSG00000157557	ETS2	0.207369	4.20909	8.72624	0.00313663	0.0206008	UP	ETS proto-oncogene 2, transcription factor
ENSG00000116199	FAM20B	0.134276	6.01811	8.71076	0.00316337	0.0207573	UP	FAM20B, glycosaminoglycan xylosylkinase
ENSG00000157470	FAM81A	0.609524	1.1174	8.69045	0.00319882	0.0209419	UP	family with sequence similarity 81 member A
ENSG00000008952	SEC62	0.12764	6.76069	8.67622	0.00322389	0.021029	UP	SEC62 homolog, preprotein translocation factor
ENSG00000104331	IMPAD1	0.120838	6.62081	8.67085	0.0032334	0.0210699	UP	inositol monophosphatase domain containing 1
ENSG00000279117	AP001972.5	0.306424	3.79143	8.64737	0.00327533	0.0213061	UP	TEC
ENSG00000115866	DARS	0.18506	4.75506	8.63577	0.00329626	0.021413	UP	aspartyl-tRNA synthetase
ENSG00000158301	GPRASP2	0.154297	6.05232	8.63264	0.00330193	0.0214228	UP	G protein-coupled receptor associated sorting protein 2
ENSG00000151743	AMN1	0.188405	4.4	8.63245	0.00330227	0.0214228	UP	antagonist of mitotic exit network 1 homolog
ENSG00000152818	UTRN	0.140878	5.65118	8.6205	0.003324	0.0215246	UP	utrophin
ENSG00000143222	UFC1	0.192176	4.4686	8.61896	0.00332681	0.0215331	UP	ubiquitin-fold modifier conjugating enzyme 1
ENSG00000184743	ATL3	0.323359	2.57391	8.61583	0.00333255	0.0215533	UP	atlastin GTPase 3
ENSG00000162595	DIRAS3	0.426401	2.14268	8.61561	0.00333295	0.0215533	UP	DIRAS family GTPase 3
ENSG00000174721	FGFBP3	0.310346	3.49304	8.60973	0.00334371	0.0216131	UP	fibroblast growth factor binding protein 3
ENSG00000132386	SERPINF1	0.369743	2.51305	8.60889	0.00334527	0.0216134	UP	serpin family F member 1
ENSG00000084444	FAM234B	0.13452	6.48243	8.60068	0.00336037	0.0216867	UP	family with sequence similarity 234 member B
ENSG00000108231	LGI1	0.57206	1.55464	8.60056	0.0033606	0.0216867	UP	leucine rich glioma inactivated 1
ENSG00000125356	NDUFA1	0.188392	4.47473	8.59762	0.00336603	0.0216985	UP	NADH:ubiquinone oxidoreductase subunit A1
ENSG00000029993	HMGB3	0.1345	7.40189	8.59311	0.00337438	0.0217424	UP	high mobility group box 3
ENSG00000260807	AC009041.2	0.597409	0.943384	8.58325	0.00339269	0.0218506	UP
ENSG00000078668	VDAC3	0.127141	6.19231	8.5544	0.00344688	0.0221596	UP	voltage dependent anion channel 3
ENSG00000263465	SRSF8	0.137915	5.5545	8.54472	0.00346526	0.0222677	UP	serine and arginine rich splicing factor 8
ENSG00000177425	PAWR	0.245658	3.87454	8.53948	0.00347524	0.0223219	UP	pro-apoptotic WT1 regulator
ENSG00000099260	PALMD	0.53638	1.4164	8.53289	0.00348786	0.0223929	UP	palmdelphin
ENSG00000169032	MAP2K1	0.179892	4.33637	8.52824	0.00349677	0.0224299	UP	mitogen-activated protein kinase kinase 1
ENSG00000075711	DLG1	0.154902	4.9774	8.52133	0.00351007	0.0225011	UP	discs large MAGUK scaffold protein 1
ENSG00000198300	PEG3	0.769901	0.498057	8.50476	0.00354218	0.0226804	UP	paternally expressed 3
ENSG00000168765	GSTM4	0.601805	0.886783	8.49861	0.00355418	0.0227369	UP	glutathione S-transferase mu 4
ENSG00000165832	TRUB1	0.156203	5.50549	8.49533	0.0035606	0.0227576	UP	TruB pseudouridine synthase family member 1
ENSG00000012660	ELOVL5	0.151783	5.46267	8.4932	0.00356476	0.0227739	UP	ELOVL fatty acid elongase 5
ENSG00000138074	SLC5A6	0.200044	4.34614	8.47446	0.00360168	0.0229563	UP	solute carrier family 5 member 6
ENSG00000166750	SLFN5	0.223403	4.31667	8.47382	0.00360294	0.0229563	UP	schlafen family member 5
ENSG00000120885	CLU	0.164133	5.12873	8.47024	0.00361003	0.0229912	UP	clusterin
ENSG00000106537	TSPAN13	0.12719	6.82215	8.46792	0.00361464	0.0230103	UP	tetraspanin 13
ENSG00000153237	CCDC148	0.488141	1.45987	8.46564	0.00361919	0.023029	UP	coiled-coil domain containing 148
ENSG00000189043	NDUFA4	0.138042	6.44884	8.46369	0.00362306	0.0230434	UP	NDUFA4, mitochondrial complex associated
ENSG00000156256	USP16	0.195392	4.45356	8.45743	0.00363555	0.0230919	UP	ubiquitin specific peptidase 16
ENSG00000108561	C1QBP	0.159258	4.87405	8.44928	0.00365188	0.0231456	UP	complement C1q binding protein
ENSG00000137806	NDUFAF1	0.330477	2.7702	8.44758	0.00365529	0.0231556	UP	NADH:ubiquinone oxidoreductase complex assembly factor 1
ENSG00000112699	GMDS	0.731893	0.795202	8.42979	0.00369124	0.0233419	UP	GDP-mannose 4,6-dehydratase
ENSG00000174514	MFSD4A	0.534832	2.03297	8.42473	0.00370151	0.0233965	UP	major facilitator superfamily domain containing 4A
ENSG00000113790	EHHADH	0.310129	2.66743	8.42124	0.00370864	0.0234105	UP	enoyl-CoA hydratase and 3-hydroxyacyl CoA dehydrogenase
ENSG00000144331	ZNF385B	1.08936	-0.166398	8.41535	0.00372067	0.023476	UP	zinc finger protein 385B
ENSG00000076356	PLXNA2	0.135203	7.05231	8.40246	0.00374714	0.0235702	UP	plexin A2
ENSG00000163596	ICA1L	0.145124	5.25329	8.40103	0.00375008	0.0235783	UP	islet cell autoantigen 1 like
ENSG00000176105	YES1	0.180172	4.5376	8.3985	0.00375531	0.0236008	UP	YES proto-oncogene 1, Src family tyrosine kinase
ENSG00000176871	WSB2	0.116118	7.09262	8.39729	0.0037578	0.0236061	UP	WD repeat and SOCS box containing 2
ENSG00000058091	CDK14	0.146876	5.60416	8.39108	0.00377066	0.0236661	UP	cyclin dependent kinase 14
ENSG00000106605	BLVRA	0.339435	2.63616	8.37381	0.00380668	0.0238711	UP	biliverdin reductase A
ENSG00000152154	TMEM178A	0.227376	3.63211	8.36869	0.00381741	0.0239279	UP	transmembrane protein 178A
ENSG00000198252	STYX	0.223185	4.29984	8.35653	0.00384304	0.0240569	UP	serine/threonine/tyrosine interacting protein
ENSG00000137509	PRCP	0.244507	3.53764	8.3552	0.00384585	0.0240639	UP	prolylcarboxypeptidase
ENSG00000165152	TMEM246	0.120415	6.32672	8.35064	0.00385552	0.0240938	UP	transmembrane protein 246
ENSG00000162490	DRAXIN	0.135479	5.96946	8.34804	0.00386104	0.0241062	UP	dorsal inhibitory axon guidance protein
ENSG00000111906	HDDC2	0.264751	3.36807	8.33174	0.00389583	0.0243021	UP	HD domain containing 2
ENSG00000184613	NELL2	0.138808	6.13029	8.31473	0.00393249	0.0244881	UP	neural EGFL like 2
ENSG00000242715	CCDC169	0.839495	0.169214	8.31278	0.00393671	0.0245037	UP	coiled-coil domain containing 169
ENSG00000120694	HSPH1	0.13435	6.67427	8.31145	0.00393958	0.0245109	UP	heat shock protein family H (Hsp110) member 1
ENSG00000215472	RPL17-C18orf32	0.21487	5.57081	8.29347	0.00397879	0.0246903	UP	RPL17-C18orf32 readthrough
ENSG00000165300	SLITRK5	0.156198	4.99291	8.28931	0.00398791	0.0247361	UP	SLIT and NTRK like family member 5
ENSG00000139173	TMEM117	0.800647	0.707102	8.28725	0.00399245	0.0247535	UP	transmembrane protein 117
ENSG00000139263	LRIG3	0.641079	1.01955	8.27954	0.00400942	0.0248157	UP	leucine rich repeats and immunoglobulin like domains 3
ENSG00000174527	MYO1H	0.460261	1.61015	8.27561	0.00401811	0.0248587	UP	myosin IH
ENSG00000120256	LRP11	0.13755	5.42582	8.27283	0.00402427	0.024886	UP	LDL receptor related protein 11
ENSG00000185222	TCEAL9	0.194482	4.8479	8.26398	0.00404393	0.0249968	UP	transcription elongation factor A like 9
ENSG00000100968	NFATC4	0.55267	1.25143	8.25361	0.00406711	0.0251067	UP	nuclear factor of activated T cells 4
ENSG00000123739	PLA2G12A	0.158781	4.93689	8.25209	0.00407051	0.0251067	UP	phospholipase A2 group XIIA
ENSG00000224149	AC099786.2	0.463488	1.63087	8.24021	0.00409723	0.0252389	UP	novel transcript, antisense to LHX8
ENSG00000174738	NR1D2	0.141023	5.34267	8.23141	0.00411715	0.0253195	UP	nuclear receptor subfamily 1 group D member 2
ENSG00000198363	ASPH	0.171756	4.85297	8.22254	0.00413732	0.0254169	UP	aspartate beta-hydroxylase
ENSG00000144746	ARL6IP5	0.151582	6.4526	8.21365	0.00415763	0.0255229	UP	ADP ribosylation factor like GTPase 6 interacting protein 5
ENSG00000137343	ATAT1	0.126076	6.92609	8.20965	0.00416683	0.0255574	UP	alpha tubulin acetyltransferase 1
ENSG00000197410	DCHS2	0.157533	5.51453	8.19676	0.00419653	0.0257064	UP	dachsous cadherin-related 2
ENSG00000149269	PAK1	0.121907	6.41122	8.19135	0.00420906	0.0257611	UP	p21 (RAC1) activated kinase 1
ENSG00000137177	KIF13A	0.159065	5.16472	8.18922	0.00421402	0.025779	UP	kinesin family member 13A
ENSG00000146373	RNF217	0.216355	3.75854	8.18702	0.00421913	0.0257896	UP	ring finger protein 217
ENSG00000141447	OSBPL1A	0.231305	3.94239	8.18265	0.00422929	0.0258296	UP	oxysterol binding protein like 1A
ENSG00000157600	TMEM164	0.136908	5.77524	8.17885	0.00423817	0.0258727	UP	transmembrane protein 164
ENSG00000077522	ACTN2	1.04304	-0.280217	8.16937	0.00426038	0.0259972	UP	actinin alpha 2
ENSG00000103044	HAS3	0.259352	3.41436	8.16707	0.00426579	0.0260191	UP	hyaluronan synthase 3
ENSG00000276564	AC130650.2	0.290656	3.10531	8.1639	0.00427323	0.0260534	UP	novel transcript
ENSG00000141449	GREB1L	0.123673	6.51132	8.14945	0.00430742	0.0262394	UP	GREB1 like retinoic acid receptor coactivator
ENSG00000260412	AL353746.1	0.381096	2.86701	8.1465	0.00431443	0.0262709	UP	novel transcript, overlapping LINGO2
ENSG00000282393	AC016588.2	0.280953	3.28755	8.12253	0.00437184	0.0265288	UP	novel transcript
ENSG00000075420	FNDC3B	0.139852	5.22136	8.12099	0.00437557	0.0265288	UP	fibronectin type III domain containing 3B
ENSG00000090263	MRPS33	0.193346	4.27321	8.12031	0.0043772	0.0265288	UP	mitochondrial ribosomal protein S33
ENSG00000033122	LRRC7	0.214759	5.24711	8.11088	0.00440005	0.0266446	UP	leucine rich repeat containing 7
ENSG00000074211	PPP2R2C	0.143888	5.68649	8.10271	0.0044199	0.0267422	UP	protein phosphatase 2 regulatory subunit Bgamma
ENSG00000106546	AHR	0.441778	1.68952	8.09873	0.00442963	0.0267784	UP	aryl hydrocarbon receptor
ENSG00000147533	GOLGA7	0.136944	5.59946	8.08235	0.00446985	0.0269758	UP	golgin A7
ENSG00000081803	CADPS2	0.232557	4.14433	8.05742	0.00453176	0.0273252	UP	calcium dependent secretion activator 2
ENSG00000164924	YWHAZ	0.112684	9.75708	8.05167	0.00454616	0.0273785	UP	tyrosine 3-monooxygenase/tryptophan 5-monooxygenase activation protein zeta
ENSG00000151490	PTPRO	0.124632	7.80008	8.04762	0.00455635	0.0274283	UP	protein tyrosine phosphatase, receptor type O
ENSG00000131771	PPP1R1B	0.815464	0.183051	8.04465	0.00456382	0.0274617	UP	protein phosphatase 1 regulatory inhibitor subunit 1B
ENSG00000152078	TMEM56	0.231367	3.78732	8.03692	0.00458335	0.0275676	UP	transmembrane protein 56
ENSG00000153814	JAZF1	0.168363	4.47978	8.02978	0.00460145	0.0276532	UP	JAZF zinc finger 1
ENSG00000128039	SRD5A3	0.353063	2.43094	8.02471	0.00461433	0.0277073	UP	steroid 5 alpha-reductase 3
ENSG00000168827	GFM1	0.147571	5.28265	8.02041	0.00462532	0.02775	UP	G elongation factor mitochondrial 1
ENSG00000077097	TOP2B	0.142409	8.37636	8.01805	0.00463134	0.0277744	UP	DNA topoisomerase II beta
ENSG00000152952	PLOD2	0.490288	1.87727	8.01718	0.00463356	0.0277761	UP	procollagen-lysine,2-oxoglutarate 5-dioxygenase 2
ENSG00000152782	PANK1	0.182527	4.23255	8.01153	0.00464804	0.0278279	UP	pantothenate kinase 1
ENSG00000009844	VTA1	0.118018	6.17696	8.01003	0.0046519	0.0278358	UP	vesicle trafficking 1
ENSG00000116266	STXBP3	0.255925	3.34956	8.0095	0.00465327	0.0278358	UP	syntaxin binding protein 3
ENSG00000136267	DGKB	0.727153	0.415204	8.0074	0.00465867	0.0278565	UP	diacylglycerol kinase beta
ENSG00000183291	SELENOF	0.174903	4.81139	8.0028	0.00467049	0.0279155	UP	selenoprotein F
ENSG00000178741	COX5A	0.156947	4.86845	7.98681	0.00471195	0.0280975	UP	cytochrome c oxidase subunit 5A
ENSG00000112139	MDGA1	0.146384	5.79915	7.9746	0.00474383	0.0282357	UP	MAM domain containing glycosylphosphatidylinositol anchor 1
ENSG00000166387	PPFIBP2	0.976504	-0.0310482	7.97295	0.00474815	0.0282496	UP	PPFIA binding protein 2
ENSG00000104332	SFRP1	0.164463	5.38843	7.96403	0.00477159	0.0283419	UP	secreted frizzled related protein 1
ENSG00000136603	SKIL	0.128462	6.60417	7.96005	0.0047821	0.0283925	UP	SKI like proto-oncogene
ENSG00000132639	SNAP25	0.123755	6.01105	7.95082	0.00480655	0.0284961	UP	synaptosome associated protein 25
ENSG00000088986	DYNLL1	0.13175	5.79539	7.95045	0.00480753	0.0284961	UP	dynein light chain LC8-type 1
ENSG00000147044	CASK	0.116512	8.18	7.93358	0.00485257	0.028675	UP	calcium/calmodulin dependent serine protein kinase
ENSG00000138398	PPIG	0.149128	5.37383	7.93314	0.00485374	0.028675	UP	peptidylprolyl isomerase G
ENSG00000273301	AC016717.2	0.270487	3.80943	7.93033	0.00486128	0.0286838	UP	novel transcript
ENSG00000128656	CHN1	0.144712	5.60024	7.91957	0.0048903	0.0288431	UP	chimerin 1
ENSG00000102468	HTR2A	0.783427	0.431025	7.90673	0.00492512	0.0290041	UP	5-hydroxytryptamine receptor 2A
ENSG00000108861	DUSP3	0.144755	5.34207	7.8873	0.00497831	0.0292655	UP	dual specificity phosphatase 3
ENSG00000109576	AADAT	0.244894	3.5812	7.88008	0.00499823	0.0293705	UP	aminoadipate aminotransferase
ENSG00000258984	UBE2F-SCLY	1.19541	0.605967	7.87863	0.00500223	0.0293819	UP	UBE2F-SCLY readthrough (NMD candidate)
ENSG00000087460	GNAS	0.115852	10.8431	7.87661	0.00500783	0.0293906	UP	GNAS complex locus
ENSG00000155846	PPARGC1B	0.672555	0.699863	7.87411	0.00501475	0.0294192	UP	PPARG coactivator 1 beta
ENSG00000125863	MKKS	0.172378	4.67019	7.87063	0.00502443	0.0294638	UP	McKusick-Kaufman syndrome
ENSG00000247746	USP51	0.277056	3.35131	7.86187	0.00504882	0.0295948	UP	ubiquitin specific peptidase 51
ENSG00000077264	PAK3	0.108895	9.27062	7.85188	0.0050768	0.0297222	UP	p21 (RAC1) activated kinase 3
ENSG00000179630	LACC1	0.537669	0.926899	7.82827	0.00514353	0.0300635	UP	laccase domain containing 1
ENSG00000182247	UBE2E2	0.181427	4.44509	7.82579	0.00515058	0.0300801	UP	ubiquitin conjugating enzyme E2 E2
ENSG00000120837	NFYB	0.139688	5.10825	7.81824	0.00517215	0.0301937	UP	nuclear transcription factor Y subunit beta
ENSG00000153767	GTF2E1	0.223175	3.78961	7.81492	0.00518167	0.0302247	UP	general transcription factor IIE subunit 1
ENSG00000138134	STAMBPL1	0.366486	2.13099	7.81297	0.00518727	0.030245	UP	STAM binding protein like 1
ENSG00000149218	ENDOD1	0.360325	3.56285	7.80656	0.0052057	0.03034	UP	endonuclease domain containing 1
ENSG00000147650	LRP12	0.14501	5.54377	7.80555	0.0052086	0.0303446	UP	LDL receptor related protein 12
ENSG00000196458	ZNF605	0.169906	4.9234	7.80343	0.00521472	0.0303679	UP	zinc finger protein 605
ENSG00000162728	KCNJ9	0.208354	4.09096	7.79847	0.00522905	0.030438	UP	potassium voltage-gated channel subfamily J member 9
ENSG00000058804	NDC1	0.186327	4.2014	7.79779	0.00523103	0.030438	UP	NDC1 transmembrane nucleoporin
ENSG00000107951	MTPAP	0.164898	5.03123	7.78646	0.00526391	0.0306169	UP	mitochondrial poly(A) polymerase
ENSG00000005700	IBTK	0.125848	6.14013	7.78217	0.00527642	0.0306647	UP	inhibitor of Bruton tyrosine kinase
ENSG00000151150	ANK3	0.138008	9.14962	7.77736	0.00529052	0.0307341	UP	ankyrin 3
ENSG00000267260	AC020928.1	0.733058	0.374876	7.7746	0.00529858	0.0307652	UP	uncharacterized LOC728485
ENSG00000035687	ADSS	0.167546	4.60205	7.76495	0.00532696	0.030883	UP	adenylosuccinate synthase
ENSG00000133835	HSD17B4	0.129799	5.70882	7.75114	0.00536786	0.0310948	UP	hydroxysteroid 17-beta dehydrogenase 4
ENSG00000089902	RCOR1	0.208725	3.92255	7.74962	0.00537239	0.0311005	UP	REST corepressor 1
ENSG00000159164	SV2A	0.115235	7.72742	7.74935	0.00537319	0.0311005	UP	synaptic vesicle glycoprotein 2A
ENSG00000114948	ADAM23	0.140606	5.41914	7.73962	0.00540221	0.0312431	UP	ADAM metallopeptidase domain 23
ENSG00000175147	TMEM51-AS1	1.03282	-0.21762	7.71959	0.00546249	0.0314889	UP	TMEM51 antisense RNA 1
ENSG00000260244	AC104083.1	0.358989	2.30509	7.71608	0.00547311	0.0315256	UP	novel transcript, overlapping GUCY1A3
ENSG00000115271	GCA	0.283565	3.07347	7.71191	0.00548576	0.0315788	UP	grancalcin
ENSG00000160746	ANO10	0.254628	3.25381	7.70459	0.00550807	0.0316504	UP	anoctamin 10
ENSG00000165694	FRMD7	1.07971	0.09499	7.70028	0.00552124	0.0317133	UP	FERM domain containing 7
ENSG00000006715	VPS41	0.136494	5.77159	7.68906	0.00555564	0.0318852	UP	VPS41, HOPS complex subunit
ENSG00000198780	FAM169A	0.118656	6.54526	7.67992	0.00558387	0.0320002	UP	family with sequence similarity 169 member A
ENSG00000108395	TRIM37	0.114542	6.20411	7.67911	0.00558637	0.0320002	UP	tripartite motif containing 37
ENSG00000136193	SCRN1	0.112385	7.67316	7.67895	0.00558688	0.0320002	UP	secernin 1
ENSG00000135324	MRAP2	0.577633	0.887317	7.67723	0.0055922	0.0320179	UP	melanocortin 2 receptor accessory protein 2
ENSG00000132164	SLC6A11	0.655935	0.653287	7.67428	0.00560133	0.0320573	UP	solute carrier family 6 member 11
ENSG00000115355	CCDC88A	0.111836	7.5876	7.66729	0.00562309	0.032146	UP	coiled-coil domain containing 88A
ENSG00000007168	PAFAH1B1	0.106319	8.63059	7.65712	0.00565486	0.0322732	UP	platelet activating factor acetylhydrolase 1b regulatory subunit 1
ENSG00000253738	OTUD6B-AS1	0.18507	4.42794	7.65157	0.0056723	0.0323598	UP	OTUD6B antisense RNA 1 (head to head)
ENSG00000154217	PITPNC1	0.137663	5.60034	7.64572	0.00569073	0.0324364	UP	phosphatidylinositol transfer protein cytoplasmic 1
ENSG00000122574	WIPF3	0.242373	3.47491	7.62937	0.00574254	0.0326974	UP	WAS/WASL interacting protein family member 3
ENSG00000166501	PRKCB	0.119265	7.19086	7.62921	0.00574306	0.0326974	UP	protein kinase C beta
ENSG00000204128	C2orf72	0.276454	2.99147	7.62853	0.00574522	0.0326974	UP	chromosome 2 open reading frame 72
ENSG00000065609	SNAP91	0.104827	7.0647	7.62427	0.00575881	0.0327487	UP	synaptosome associated protein 91
ENSG00000205056	LINC02397	0.855311	0.000428366	7.61649	0.00578369	0.0327942	UP	long intergenic non-protein coding RNA 2397
ENSG00000120925	RNF170	0.158026	4.71127	7.61548	0.00578695	0.0327942	UP	ring finger protein 170
ENSG00000171385	KCND3	0.153058	5.09135	7.614	0.00579167	0.0328049	UP	potassium voltage-gated channel subfamily D member 3
ENSG00000082212	ME2	0.143429	5.60898	7.60638	0.00581621	0.0329178	UP	malic enzyme 2
ENSG00000179295	PTPN11	0.113321	7.28046	7.60469	0.00582168	0.0329357	UP	protein tyrosine phosphatase, non-receptor type 11
ENSG00000153902	LGI4	0.582139	0.785235	7.60026	0.00583598	0.0329921	UP	leucine rich repeat LGI family member 4
ENSG00000156298	TSPAN7	0.115435	7.11095	7.60018	0.00583626	0.0329921	UP	tetraspanin 7
ENSG00000196632	WNK3	0.103369	7.57206	7.5853	0.00588463	0.033226	UP	WNK lysine deficient protein kinase 3
ENSG00000114021	NIT2	0.376465	2.0231	7.5808	0.00589932	0.0332958	UP	nitrilase family member 2
ENSG00000165973	NELL1	0.24792	3.25926	7.57216	0.00592768	0.0334163	UP	neural EGFL like 1
ENSG00000165732	DDX21	0.130303	5.55118	7.56419	0.00595393	0.0335133	UP	DExD-box helicase 21
ENSG00000140538	NTRK3	0.117025	6.38854	7.56409	0.00595427	0.0335133	UP	neurotrophic receptor tyrosine kinase 3
ENSG00000099219	ERMP1	0.292083	2.99588	7.54719	0.00601038	0.0338025	UP	endoplasmic reticulum metallopeptidase 1
ENSG00000178177	LCORL	0.125204	6.23197	7.54497	0.00601778	0.0338056	UP	ligand dependent nuclear receptor corepressor like
ENSG00000274114	ALOX15P1	0.788033	0.259966	7.54489	0.00601804	0.0338056	UP	arachidonate 15-lipoxygenase pseudogene 1
ENSG00000164830	OXR1	0.166674	4.98048	7.53963	0.00603564	0.0338912	UP	oxidation resistance 1
ENSG00000120696	KBTBD7	0.122279	5.74373	7.53037	0.00606675	0.0340128	UP	kelch repeat and BTB domain containing 7
ENSG00000065183	WDR3	0.162639	4.74607	7.53034	0.00606683	0.0340128	UP	WD repeat domain 3
ENSG00000197930	ERO1A	0.128022	5.56658	7.5251	0.00608452	0.0340852	UP	endoplasmic reticulum oxidoreductase 1 alpha
ENSG00000113657	DPYSL3	0.111119	10.7547	7.50284	0.00616016	0.0344414	UP	dihydropyrimidinase like 3
ENSG00000143390	RFX5	0.205822	4.0228	7.50036	0.00616867	0.034462	UP	regulatory factor X5
ENSG00000280123	AC023632.6	0.248893	3.39028	7.469	0.00627704	0.0349309	UP	TEC
ENSG00000198883	PNMA5	0.61219	1.08662	7.45886	0.00631249	0.0350735	UP	PNMA family member 5
ENSG00000112685	EXOC2	0.125844	5.66289	7.45046	0.00634201	0.0352101	UP	exocyst complex component 2
ENSG00000118402	ELOVL4	0.148154	5.48699	7.43804	0.00638595	0.0354265	UP	ELOVL fatty acid elongase 4
ENSG00000134375	TIMM17A	0.163572	4.58481	7.42853	0.00641978	0.0355589	UP	translocase of inner mitochondrial membrane 17A
ENSG00000116106	EPHA4	0.15396	6.35133	7.4232	0.00643881	0.0356367	UP	EPH receptor A4
ENSG00000133731	IMPA1	0.193108	4.07667	7.41306	0.0064752	0.0358119	UP	inositol monophosphatase 1
ENSG00000121058	COIL	0.140301	4.89681	7.40929	0.00648881	0.035844	UP	coilin
ENSG00000158258	CLSTN2	0.15138	6.18894	7.40737	0.00649574	0.0358546	UP	calsyntenin 2
ENSG00000136273	HUS1	0.286271	3.03715	7.40239	0.00651373	0.0359149	UP	HUS1 checkpoint clamp component
ENSG00000177853	ZNF518A	0.16019	5.74684	7.40226	0.00651422	0.0359149	UP	zinc finger protein 518A
ENSG00000100600	LGMN	0.228741	3.86071	7.39134	0.00655386	0.0360778	UP	legumain
ENSG00000103064	SLC7A6	0.278869	4.72647	7.38147	0.00658993	0.0362345	UP	solute carrier family 7 member 6
ENSG00000113575	PPP2CA	0.106905	7.49095	7.36857	0.00663738	0.0364813	UP	protein phosphatase 2 catalytic subunit alpha
ENSG00000173692	PSMD1	0.12102	6.46259	7.36274	0.00665892	0.0365575	UP	proteasome 26S subunit, non-ATPase 1
ENSG00000140905	GCSH	0.292418	2.98945	7.35677	0.00668107	0.036665	UP	glycine cleavage system protein H
ENSG00000151338	MIPOL1	0.517878	1.10446	7.35482	0.00668832	0.0366907	UP	mirror-image polydactyly 1
ENSG00000100916	BRMS1L	0.226356	3.7652	7.34777	0.00671459	0.0368207	UP	BRMS1 like transcriptional repressor
ENSG00000113594	LIFR	0.160406	5.05191	7.34365	0.00672999	0.036891	UP	LIF receptor alpha
ENSG00000110675	ELMOD1	0.317317	2.60729	7.34066	0.00674119	0.0369382	UP	ELMO domain containing 1
ENSG00000103599	IQCH	0.480556	1.70145	7.33453	0.00676422	0.0370502	UP	IQ motif containing H
ENSG00000089723	OTUB2	0.238267	3.4132	7.33277	0.00677088	0.0370602	UP	OTU deubiquitinase, ubiquitin aldehyde binding 2
ENSG00000147465	STAR	0.759128	0.345153	7.33267	0.00677124	0.0370602	UP	steroidogenic acute regulatory protein
ENSG00000153982	GDPD1	0.144349	4.83931	7.33009	0.00678096	0.0370992	UP	glycerophosphodiester phosphodiesterase domain containing 1
ENSG00000158186	MRAS	0.110867	6.41794	7.31722	0.0068297	0.0373198	UP	muscle RAS oncogene homolog
ENSG00000133134	BEX2	0.117953	6.79101	7.31669	0.00683173	0.0373198	UP	brain expressed X-linked 2
ENSG00000165156	ZHX1	0.127736	5.57821	7.31304	0.0068456	0.0373813	UP	zinc fingers and homeoboxes 1
ENSG00000139998	RAB15	0.125293	5.68857	7.31077	0.00685426	0.0374143	UP	RAB15, member RAS oncogene family
ENSG00000165061	ZMAT4	0.441072	1.56484	7.29428	0.00691745	0.0376984	UP	zinc finger matrin-type 4
ENSG00000181072	CHRM2	0.588451	0.919193	7.29246	0.00692447	0.0376984	UP	cholinergic receptor muscarinic 2
ENSG00000198924	DCLRE1A	0.211123	4.14664	7.29186	0.00692679	0.0376984	UP	DNA cross-link repair 1A
ENSG00000198795	ZNF521	0.108384	7.29695	7.28845	0.00693992	0.0377377	UP	zinc finger protein 521
ENSG00000107372	ZFAND5	0.103396	7.58774	7.28031	0.00697144	0.0378802	UP	zinc finger AN1-type containing 5
ENSG00000147996	CBWD5	0.254121	3.50585	7.25243	0.00708052	0.0383416	UP	COBW domain containing 5
ENSG00000109390	NDUFC1	0.218814	3.73926	7.2462	0.00710513	0.0384158	UP	NADH:ubiquinone oxidoreductase subunit C1
ENSG00000135298	ADGRB3	0.124012	6.0035	7.22373	0.00719463	0.0387977	UP	adhesion G protein-coupled receptor B3
ENSG00000159200	RCAN1	0.147789	5.52205	7.21143	0.00724409	0.0390497	UP	regulator of calcineurin 1
ENSG00000169946	ZFPM2	0.23423	3.63841	7.20743	0.00726025	0.0390926	UP	zinc finger protein, FOG family member 2
ENSG00000185238	PRMT3	0.337624	2.40442	7.20468	0.00727138	0.039123	UP	protein arginine methyltransferase 3
ENSG00000103018	CYB5B	0.118091	6.00356	7.20349	0.0072762	0.0391342	UP	cytochrome b5 type B
ENSG00000119013	NDUFB3	0.227361	3.46166	7.20227	0.00728115	0.0391461	UP	NADH:ubiquinone oxidoreductase subunit B3
ENSG00000101333	PLCB4	0.173645	5.09266	7.19855	0.00729626	0.0392126	UP	phospholipase C beta 4
ENSG00000125962	ARMCX5	0.191874	4.12717	7.1943	0.00731354	0.0392818	UP	armadillo repeat containing X-linked 5
ENSG00000006210	CX3CL1	0.397518	2.30287	7.19336	0.00731739	0.0392818	UP	C-X3-C motif chemokine ligand 1
ENSG00000146802	TMEM168	0.404921	2.09589	7.19192	0.00732325	0.0392892	UP	transmembrane protein 168
ENSG00000114503	NCBP2	0.116585	6.0538	7.191	0.00732702	0.0392892	UP	nuclear cap binding protein subunit 2
ENSG00000116675	DNAJC6	0.108533	6.98204	7.18134	0.00736655	0.0394716	UP	DnaJ heat shock protein family (Hsp40) member C6
ENSG00000096092	TMEM14A	0.156584	4.59922	7.17516	0.00739197	0.0395501	UP	transmembrane protein 14A
ENSG00000103591	AAGAB	0.127369	5.59698	7.17509	0.00739228	0.0395501	UP	alpha and gamma adaptin binding protein
ENSG00000181061	HIGD1A	0.168176	5.09087	7.15947	0.00745694	0.0398662	UP	HIG1 hypoxia inducible domain family member 1A
ENSG00000116752	BCAS2	0.170301	5.13087	7.15146	0.00749029	0.0399995	UP	BCAS2, pre-mRNA processing factor
ENSG00000231672	DIRC3	0.753283	0.310935	7.1353	0.00755811	0.0402864	UP	disrupted in renal carcinoma 3
ENSG00000172209	GPR22	0.243319	3.26018	7.12977	0.00758143	0.0403655	UP	G protein-coupled receptor 22
ENSG00000104388	RAB2A	0.111488	6.96254	7.12542	0.00759986	0.0404337	UP	RAB2A, member RAS oncogene family
ENSG00000135074	ADAM19	0.2028	3.87982	7.11735	0.00763415	0.0405706	UP	ADAM metallopeptidase domain 19
ENSG00000150630	VEGFC	0.6225	0.624545	7.11567	0.00764133	0.0405937	UP	vascular endothelial growth factor C
ENSG00000110218	PANX1	0.112636	6.058	7.10884	0.00767049	0.0407315	UP	pannexin 1
ENSG00000072858	SIDT1	0.542687	0.930147	7.10826	0.00767297	0.0407315	UP	SID1 transmembrane family member 1
ENSG00000163626	COX18	0.166228	4.53847	7.1063	0.00768134	0.0407456	UP	cytochrome c oxidase assembly factor COX18
ENSG00000072042	RDH11	0.127826	5.81648	7.08873	0.007757	0.0410591	UP	retinol dehydrogenase 11
ENSG00000083123	BCKDHB	0.342975	2.43288	7.08869	0.00775718	0.0410591	UP	branched chain keto acid dehydrogenase E1 subunit beta
ENSG00000136813	ECPAS	0.115228	6.67727	7.07253	0.00782745	0.0413824	UP	Ecm29 proteasome adaptor and scaffold
ENSG00000143622	RIT1	0.144253	5.39445	7.06719	0.00785083	0.0414273	UP	Ras like without CAAX 1
ENSG00000113070	HBEGF	0.319537	2.5143	7.05942	0.00788496	0.0415538	UP	heparin binding EGF like growth factor
ENSG00000143801	PSEN2	0.257943	3.19303	7.04014	0.0079703	0.0419667	UP	presenilin 2
ENSG00000157542	KCNJ6	0.264415	3.99763	7.03428	0.00799638	0.0420885	UP	potassium voltage-gated channel subfamily J member 6
ENSG00000174136	RGMB	0.107237	6.6457	7.02211	0.00805091	0.0423143	UP	repulsive guidance molecule BMP co-receptor b
ENSG00000203685	STUM	0.595062	1.10265	7.02069	0.00805731	0.0423157	UP	stum, mechanosensory transduction mediator homolog
ENSG00000170464	DNAJC18	0.119424	5.98144	7.01335	0.0080904	0.0424386	UP	DnaJ heat shock protein family (Hsp40) member C18
ENSG00000119698	PPP4R4	0.256272	2.96696	7.01287	0.0080926	0.0424386	UP	protein phosphatase 4 regulatory subunit 4
ENSG00000184368	MAP7D2	0.342931	2.28067	6.98007	0.00824225	0.0430769	UP	MAP7 domain containing 2
ENSG00000145247	OCIAD2	0.263892	2.98279	6.97985	0.00824327	0.0430769	UP	OCIA domain containing 2
ENSG00000112218	GPR63	0.486025	1.30773	6.9736	0.00827207	0.0431736	UP	G protein-coupled receptor 63
ENSG00000171365	CLCN5	0.123531	5.63895	6.9623	0.00832449	0.0433839	UP	chloride voltage-gated channel 5
ENSG00000196126	HLA-DRB1	0.787769	-0.00807401	6.96066	0.00833213	0.0434079	UP	major histocompatibility complex, class II, DR beta 1
ENSG00000115539	PDCL3	0.288012	2.67154	6.95537	0.00835681	0.0435206	UP	phosducin like 3
ENSG00000154174	TOMM70	0.112044	6.71515	6.95402	0.00836309	0.0435374	UP	translocase of outer mitochondrial membrane 70
ENSG00000224717	AC098936.1	0.335862	2.20956	6.9476	0.00839317	0.0436463	UP	novel transcript
ENSG00000233251	AC007743.1	0.564743	0.737247	6.94486	0.00840604	0.0436974	UP
ENSG00000108960	MMD	0.146886	6.45107	6.94409	0.00840966	0.0437003	UP	monocyte to macrophage differentiation associated
ENSG00000178585	CTNNBIP1	0.12098	6.54902	6.94328	0.00841348	0.0437042	UP	catenin beta interacting protein 1
ENSG00000078114	NEBL	0.141371	5.78562	6.93629	0.00844643	0.0438276	UP	nebulette
ENSG00000168575	SLC20A2	0.168045	4.23792	6.93232	0.00846518	0.0438811	UP	solute carrier family 20 member 2
ENSG00000091483	FH	0.134351	5.08378	6.93216	0.00846596	0.0438811	UP	fumarate hydratase
ENSG00000110318	CEP126	0.267928	2.97285	6.9308	0.00847239	0.0438985	UP	centrosomal protein 126
ENSG00000189144	ZNF573	0.298322	2.95107	6.9145	0.00854993	0.0442361	UP	zinc finger protein 573
ENSG00000255248	MIR100HG	0.121837	6.65592	6.89789	0.00862974	0.0445844	UP	mir-100-let-7a-2-mir-125b-1 cluster host gene
ENSG00000012174	MBTPS2	0.247517	3.1681	6.89397	0.00864871	0.0446017	UP	membrane bound transcription factor peptidase, site 2
ENSG00000174482	LINGO2	0.229391	3.46455	6.88938	0.00867094	0.0447002	UP	leucine rich repeat and Ig domain containing 2
ENSG00000091490	SEL1L3	0.504031	1.10876	6.85796	0.00882473	0.0453492	UP	SEL1L family member 3
ENSG00000006530	AGK	0.143918	4.9582	6.85718	0.00882857	0.0453492	UP	acylglycerol kinase
ENSG00000158457	TSPAN33	0.346717	2.18653	6.85598	0.00883453	0.0453635	UP	tetraspanin 33
ENSG00000180044	C3orf80	0.814128	0.249346	6.848	0.00887406	0.0455337	UP	chromosome 3 open reading frame 80
ENSG00000198042	MAK16	0.20221	3.90177	6.84691	0.00887946	0.0455451	UP	MAK16 homolog
ENSG00000137124	ALDH1B1	0.19246	3.85993	6.83907	0.00891853	0.0456406	UP	aldehyde dehydrogenase 1 family member B1
ENSG00000155957	TMBIM4	0.23651	3.23773	6.83805	0.00892363	0.0456406	UP	transmembrane BAX inhibitor motif containing 4
ENSG00000104164	BLOC1S6	0.107247	6.64976	6.82872	0.00897037	0.0458468	UP	biogenesis of lysosomal organelles complex 1 subunit 6
ENSG00000066557	LRRC40	0.114598	5.87883	6.82744	0.00897681	0.0458633	UP	leucine rich repeat containing 40
ENSG00000156097	GPR61	0.271553	2.93699	6.81811	0.00902381	0.0460704	UP	G protein-coupled receptor 61
ENSG00000095951	HIVEP1	0.112286	5.84974	6.81209	0.00905429	0.0462083	UP	human immunodeficiency virus type I enhancer binding protein 1
ENSG00000013619	MAMLD1	0.256232	3.36006	6.80935	0.00906817	0.0462474	UP	mastermind like domain containing 1
ENSG00000225449	RAB6C-AS1	0.701427	0.560506	6.80784	0.00907586	0.0462701	UP	RAB6C antisense RNA 1
ENSG00000066248	NGEF	0.511928	2.43295	6.80605	0.00908495	0.0462999	UP	neuronal guanine nucleotide exchange factor
ENSG00000110002	VWA5A	0.114146	6.3175	6.79982	0.00911672	0.0464452	UP	von Willebrand factor A domain containing 5A
ENSG00000170091	NSG2	0.106644	9.63381	6.78712	0.00918179	0.04676	UP	neuronal vesicle trafficking associated 2
ENSG00000138442	WDR12	0.180588	4.35005	6.78041	0.00921636	0.0469193	UP	WD repeat domain 12
ENSG00000101782	RIOK3	0.120359	6.05998	6.77811	0.00922827	0.0469632	UP	RIO kinase 3
ENSG00000163347	CLDN1	0.34176	2.22678	6.76547	0.00929382	0.0471932	UP	claudin 1
ENSG00000007264	MATK	0.73371	0.115777	6.76495	0.00929658	0.0471932	UP	megakaryocyte-associated tyrosine kinase
ENSG00000163082	SGPP2	0.705347	0.248084	6.76125	0.00931584	0.0472574	UP	sphingosine-1-phosphate phosphatase 2
ENSG00000104320	NBN	0.189882	4.65421	6.73919	0.00943177	0.0477437	UP	nibrin
ENSG00000133121	STARD13	0.939072	-0.236747	6.73671	0.00944484	0.047793	UP	StAR related lipid transfer domain containing 13
ENSG00000133639	BTG1	0.120566	5.69252	6.73293	0.00946488	0.0478595	UP	BTG anti-proliferation factor 1
ENSG00000137962	ARHGAP29	0.343571	2.28509	6.73234	0.00946804	0.0478595	UP	Rho GTPase activating protein 29
ENSG00000183336	BOLA2	0.447865	2.10424	6.72964	0.00948238	0.047915	UP	bolA family member 2
ENSG00000085433	WDR47	0.103367	6.54901	6.71569	0.00955683	0.0481889	UP	WD repeat domain 47
ENSG00000211445	GPX3	0.323708	2.46448	6.71374	0.00956728	0.0482246	UP	glutathione peroxidase 3
ENSG00000165338	HECTD2	0.132403	5.20484	6.71214	0.00957587	0.0482509	UP	HECT domain E3 ubiquitin protein ligase 2
ENSG00000251634	AC145138.1	0.307678	3.61884	6.71117	0.00958109	0.0482602	UP	NLR family, apoptosis inhibitory protein (NAIP) pseudogene
ENSG00000185345	PRKN	0.352397	2.11854	6.70948	0.00959015	0.0482888	UP	parkin RBR E3 ubiquitin protein ligase
ENSG00000177556	ATOX1	0.196155	4.17666	6.70344	0.00962273	0.0484165	UP	antioxidant 1 copper chaperone
ENSG00000163075	CFAP221	0.484032	1.46151	6.70289	0.00962568	0.0484165	UP	cilia and flagella associated protein 221
ENSG00000047230	CTPS2	0.131913	5.106	6.68854	0.00970347	0.0487391	UP	CTP synthase 2
ENSG00000146409	SLC18B1	0.328213	2.5122	6.67577	0.00977321	0.0490205	UP	solute carrier family 18 member B1
ENSG00000188848	BEND4	0.334357	2.27175	6.67422	0.00978171	0.0490459	UP	BEN domain containing 4
ENSG00000164169	PRMT9	0.270931	3.53703	6.67183	0.00979487	0.0490946	UP	protein arginine methyltransferase 9
ENSG00000137642	SORL1	0.239859	4.19133	6.66791	0.00981642	0.0491854	UP	sortilin related receptor 1
ENSG00000120805	ARL1	0.145705	4.81055	6.65697	0.00987687	0.0494536	UP	ADP ribosylation factor like GTPase 1
ENSG00000151491	EPS8	0.191461	4.13326	6.64809	0.00992621	0.0496331	UP	epidermal growth factor receptor pathway substrate 8
ENSG00000149289	ZC3H12C	0.130491	5.4668	6.6452	0.00994235	0.049677	UP	zinc finger CCCH-type containing 12C
ENSG00000171970	ZNF57	0.57187	0.942805	6.64149	0.00996305	0.0497456	UP	zinc finger protein 57
ENSG00000281649	EBLN3P	0.122834	5.61984	6.63868	0.00997879	0.0498068	UP	endogenous Bornavirus-like nucleoprotein 3, pseudogene
ENSG00000106066	CPVL	0.268333	3.00431	6.62947	0.0100305	0.0500235	NS	carboxypeptidase, vitellogenic like
ENSG00000188677	PARVB	0.695861	0.524827	6.62931	0.0100314	0.0500235	NS	parvin beta
ENSG00000133193	FAM104A	-0.194307	4.17283	6.62908	0.0100327	0.0500235	NS	family with sequence similarity 104 member A
ENSG00000094916	CBX5	0.103556	9.29998	6.6205	0.0100811	0.0502465	NS	chromobox 5
ENSG00000198719	DLL1	-0.242367	3.54359	6.61991	0.0100845	0.0502465	NS	delta like canonical Notch ligand 1
ENSG00000205683	DPF3	0.337621	2.42018	6.61885	0.0100905	0.0502591	NS	double PHD fingers 3
ENSG00000167595	PROSER3	-0.353528	2.11265	6.61781	0.0100964	0.0502707	NS	proline and serine rich 3
ENSG00000184731	FAM110C	0.566484	0.713396	6.61633	0.0101048	0.050295	NS	family with sequence similarity 110 member C
ENSG00000106617	PRKAG2	0.245353	3.47744	6.61493	0.0101127	0.050317	NS	protein kinase AMP-activated non-catalytic subunit gamma 2
ENSG00000170396	ZNF804A	0.2155	3.60038	6.61188	0.0101301	0.0503858	NS	zinc finger protein 804A
ENSG00000144596	GRIP2	0.251183	3.37545	6.60921	0.0101452	0.0504437	NS	glutamate receptor interacting protein 2
ENSG00000250575	AL732372.3	-1.01844	0.267117	6.60588	0.0101643	0.0505208	NS	novel pseudogene
ENSG00000061936	SFSWAP	-0.158894	4.59669	6.60086	0.010193	0.0506212	NS	splicing factor SWAP
ENSG00000149177	PTPRJ	0.161789	5.3353	6.60066	0.0101941	0.0506212	NS	protein tyrosine phosphatase, receptor type J
ENSG00000147601	TERF1	0.17771	4.44783	6.60048	0.0101951	0.0506212	NS	telomeric repeat binding factor 1
ENSG00000135472	FAIM2	0.195346	4.46248	6.59708	0.0102146	0.0506907	NS	Fas apoptotic inhibitory molecule 2
ENSG00000122547	EEPD1	0.410197	1.60428	6.5968	0.0102162	0.0506907	NS	endonuclease/exonuclease/phosphatase family domain containing 1
ENSG00000164896	FASTK	-0.222415	3.78865	6.59586	0.0102216	0.0506999	NS	Fas activated serine/threonine kinase
ENSG00000178074	C2orf69	0.137612	4.93241	6.59308	0.0102376	0.0507451	NS	chromosome 2 open reading frame 69
ENSG00000126062	TMEM115	-0.199217	4.46575	6.59304	0.0102378	0.0507451	NS	transmembrane protein 115
ENSG00000145365	TIFA	0.419875	1.85559	6.59209	0.0102433	0.0507544	NS	TRAF interacting protein with forkhead associated domain
ENSG00000110975	SYT10	0.459036	1.81952	6.59121	0.0102484	0.0507621	NS	synaptotagmin 10
ENSG00000140995	DEF8	-0.161957	4.85004	6.58721	0.0102714	0.0508587	NS	differentially expressed in FDCP 8 homolog
ENSG00000174652	ZNF266	-0.169219	4.22742	6.58616	0.0102774	0.0508708	NS	zinc finger protein 266
ENSG00000163803	PLB1	0.788994	0.0071864	6.58326	0.0102942	0.0509362	NS	phospholipase B1
ENSG00000064763	FAR2	0.340827	2.12027	6.57957	0.0103156	0.0510243	NS	fatty acyl-CoA reductase 2
ENSG00000140416	TPM1	0.156103	4.76605	6.57705	0.0103302	0.0510669	NS	tropomyosin 1
ENSG00000169902	TPST1	0.152403	4.70425	6.57682	0.0103315	0.0510669	NS	tyrosylprotein sulfotransferase 1
ENSG00000107223	EDF1	-0.145625	6.02442	6.57623	0.0103349	0.0510669	NS	endothelial differentiation related factor 1
ENSG00000099904	ZDHHC8	-0.30319	2.86991	6.57494	0.0103424	0.0510863	NS	zinc finger DHHC-type containing 8
ENSG00000142002	DPP9	-0.250638	3.33468	6.56929	0.0103753	0.0512312	NS	dipeptidyl peptidase 9
ENSG00000205937	RNPS1	-0.110577	6.3433	6.56334	0.0104101	0.0513848	NS	RNA binding protein with serine rich domain 1
ENSG00000204308	RNF5	-0.137152	6.12662	6.56003	0.0104295	0.0514456	NS	ring finger protein 5
ENSG00000185250	PPIL6	0.350607	2.14579	6.56001	0.0104296	0.0514456	NS	peptidylprolyl isomerase like 6
ENSG00000107581	EIF3A	-0.111242	6.59821	6.55885	0.0104364	0.0514614	NS	eukaryotic translation initiation factor 3 subunit A
ENSG00000282936	AC004706.3	-0.446011	1.69023	6.55293	0.0104712	0.0516151	NS	TEC
ENSG00000137563	GGH	0.198525	3.9488	6.54935	0.0104922	0.0516985	NS	gamma-glutamyl hydrolase
ENSG00000213780	GTF2H4	-0.226355	3.28457	6.54839	0.0104979	0.0516985	NS	general transcription factor IIH subunit 4
ENSG00000204371	EHMT2	-0.148295	6.56305	6.54822	0.0104989	0.0516985	NS	euchromatic histone lysine methyltransferase 2
ENSG00000232434	AJM1	-0.416883	1.61887	6.54751	0.0105031	0.0517011	NS	apical junction component 1 homolog
ENSG00000246250	AC087521.2	0.275031	3.64246	6.54575	0.0105135	0.0517215	NS	novel transcript
ENSG00000048991	R3HDM1	0.12953	5.27817	6.54497	0.0105181	0.0517215	NS	R3H domain containing 1
ENSG00000204435	CSNK2B	-0.126992	5.52136	6.54492	0.0105184	0.0517215	NS	casein kinase 2 beta
ENSG00000103485	QPRT	0.341949	2.24285	6.54436	0.0105217	0.0517215	NS	quinolinate phosphoribosyltransferase
ENSG00000136261	BZW2	0.107748	6.54202	6.54295	0.0105301	0.0517447	NS	basic leucine zipper and W2 domains 2
ENSG00000102763	VWA8	0.231789	3.27559	6.5408	0.0105428	0.0517895	NS	von Willebrand factor A domain containing 8
ENSG00000169564	PCBP1	-0.133428	5.38941	6.53695	0.0105657	0.0518831	NS	poly(rC) binding protein 1
ENSG00000180198	RCC1	-0.243252	3.28423	6.53636	0.0105691	0.0518831	NS	regulator of chromosome condensation 1
ENSG00000105486	LIG1	-0.200264	4.14559	6.53469	0.010579	0.051914	NS	DNA ligase 1
ENSG00000196793	ZNF239	0.314669	2.44836	6.5332	0.0105879	0.0519398	NS	zinc finger protein 239
ENSG00000169064	ZBBX	0.647491	0.559769	6.53254	0.0105919	0.0519412	NS	zinc finger B-box domain containing
ENSG00000180287	PLD5	0.521283	1.8006	6.53182	0.0105961	0.0519443	NS	phospholipase D family member 5
ENSG00000117632	STMN1	0.0971551	9.67159	6.52847	0.0106161	0.0520171	NS	stathmin 1
ENSG00000181234	TMEM132C	0.645639	0.533688	6.52811	0.0106183	0.0520171	NS	transmembrane protein 132C
ENSG00000078549	ADCYAP1R1	0.129818	5.37731	6.52277	0.0106502	0.0521557	NS	ADCYAP receptor type I
ENSG00000139438	FAM222A	-0.200602	4.25985	6.52051	0.0106637	0.0522041	NS	family with sequence similarity 222 member A
ENSG00000198218	QRICH1	-0.123387	6.02967	6.51985	0.0106677	0.0522056	NS	glutamine rich 1
ENSG00000147813	NAPRT	-0.79637	-0.0852134	6.51499	0.0106969	0.0523304	NS	nicotinate phosphoribosyltransferase
ENSG00000154040	CABYR	0.616119	1.0466	6.51163	0.0107171	0.0524116	NS	calcium binding tyrosine phosphorylation regulated
ENSG00000026025	VIM	-0.167881	6.17517	6.51013	0.0107262	0.0524229	NS	vimentin
ENSG00000197912	SPG7	-0.176335	4.7957	6.51003	0.0107268	0.0524229	NS	SPG7, paraplegin matrix AAA peptidase subunit
ENSG00000134202	GSTM3	0.154619	5.20349	6.50521	0.0107559	0.0525471	NS	glutathione S-transferase mu 3
ENSG00000175061	LRRC75A-AS1	-0.121595	7.92705	6.50316	0.0107683	0.0525898	NS	LRRC75A antisense RNA 1
ENSG00000252481	SCARNA13	-0.137658	6.0056	6.49399	0.010824	0.0528436	NS	small Cajal body-specific RNA 13
ENSG00000105258	POLR2I	-0.194607	4.0776	6.49336	0.0108278	0.0528443	NS	RNA polymerase II subunit I
ENSG00000186591	UBE2H	0.100953	7.15646	6.49258	0.0108325	0.0528475	NS	ubiquitin conjugating enzyme E2 H
ENSG00000196511	TPK1	0.485908	1.14607	6.49204	0.0108359	0.0528475	NS	thiamin pyrophosphokinase 1
ENSG00000248334	WHAMMP2	0.672088	0.247456	6.49124	0.0108408	0.0528533	NS	WAS protein homolog associated with actin, golgi membranes and microtubules pseudogene 2
ENSG00000064545	TMEM161A	-0.349607	2.14517	6.4848	0.0108801	0.053027	NS	transmembrane protein 161A
ENSG00000103021	CCDC113	0.251918	3.26839	6.48321	0.0108898	0.0530562	NS	coiled-coil domain containing 113
ENSG00000181019	NQO1	0.494204	1.03702	6.47829	0.01092	0.0531851	NS	NAD(P)H quinone dehydrogenase 1
ENSG00000197375	SLC22A5	0.511983	1.04527	6.47374	0.010948	0.0533033	NS	solute carrier family 22 member 5
ENSG00000269881	AC004754.1	-0.721213	0.398714	6.47107	0.0109644	0.0533652	NS
ENSG00000267680	ZNF224	0.240111	3.98484	6.46479	0.0110033	0.053536	NS	zinc finger protein 224
ENSG00000198053	SIRPA	0.202406	4.22759	6.46252	0.0110173	0.053586	NS	signal regulatory protein alpha
ENSG00000060069	CTDP1	-0.236032	3.75711	6.46105	0.0110264	0.0536121	NS	CTD phosphatase subunit 1
ENSG00000154222	CC2D1B	-0.209478	3.99432	6.45535	0.0110619	0.0537644	NS	coiled-coil and C2 domain containing 1B
ENSG00000177000	MTHFR	-0.149372	5.29099	6.45481	0.0110653	0.0537644	NS	methylenetetrahydrofolate reductase
ENSG00000058453	CROCC	-0.288979	2.94675	6.45049	0.0110922	0.0538769	NS	ciliary rootlet coiled-coil, rootletin
ENSG00000129250	KIF1C	-0.224471	3.60332	6.44821	0.0111064	0.0539276	NS	kinesin family member 1C
ENSG00000132254	ARFIP2	-0.152552	5.02463	6.44602	0.0111201	0.0539758	NS	ADP ribosylation factor interacting protein 2
ENSG00000102935	ZNF423	-0.127471	7.70737	6.44338	0.0111366	0.0540376	NS	zinc finger protein 423
ENSG00000233276	GPX1	-0.152125	4.77124	6.43943	0.0111615	0.0541398	NS	glutathione peroxidase 1
ENSG00000185787	MORF4L1	0.101693	8.40444	6.43854	0.011167	0.0541484	NS	mortality factor 4 like 1
ENSG00000151131	C12orf45	0.144709	5.43022	6.43757	0.0111731	0.0541595	NS	chromosome 12 open reading frame 45
ENSG00000106689	LHX2	-0.215154	3.45257	6.43455	0.0111922	0.0542334	NS	LIM homeobox 2
ENSG00000184867	ARMCX2	0.12174	5.73217	6.43313	0.0112011	0.0542583	NS	armadillo repeat containing X-linked 2
ENSG00000142892	PIGK	0.174537	4.36627	6.43023	0.0112194	0.0543286	NS	phosphatidylinositol glycan anchor biosynthesis class K
ENSG00000105397	TYK2	-0.254634	3.12409	6.4282	0.0112323	0.0543723	NS	tyrosine kinase 2
ENSG00000163754	GYG1	0.38236	1.71405	6.42376	0.0112604	0.0544666	NS	glycogenin 1
ENSG00000076513	ANKRD13A	-0.128387	5.40524	6.42358	0.0112615	0.0544666	NS	ankyrin repeat domain 13A
ENSG00000172366	MCRIP2	-0.311876	2.36154	6.42331	0.0112632	0.0544666	NS	MAPK regulated corepressor interacting protein 2
ENSG00000104419	NDRG1	-0.393773	2.54093	6.41631	0.0113077	0.0546634	NS	N-myc downstream regulated 1
ENSG00000137404	NRM	-0.225794	3.26917	6.40667	0.0113692	0.0549423	NS	nurim
ENSG00000215158	AC138409.2	-0.24432	3.67864	6.40391	0.0113869	0.0550093	NS	Putative beta-glucuronidase-like protein FLJ75287 pseudogene
ENSG00000173638	SLC19A1	-0.399393	2.07393	6.38916	0.0114819	0.0554495	NS	solute carrier family 19 member 1
ENSG00000103647	CORO2B	-0.183947	4.31339	6.38667	0.0114981	0.0555087	NS	coronin 2B
ENSG00000278611	ZNF426-DT	0.671033	0.196186	6.38348	0.0115187	0.0555844	NS	ZNF426 divergent transcript
ENSG00000100219	XBP1	-0.147428	4.60941	6.38305	0.0115216	0.0555844	NS	X-box binding protein 1
ENSG00000124575	HIST1H1D	-0.20034	3.62829	6.37812	0.0115536	0.0557201	NS	histone cluster 1 H1 family member d
ENSG00000143252	SDHC	0.121091	5.25052	6.37043	0.0116037	0.055943	NS	succinate dehydrogenase complex subunit C
ENSG00000157219	HTR5A	0.807823	-0.016114	6.36902	0.011613	0.0559687	NS	5-hydroxytryptamine receptor 5A
ENSG00000259040	BLOC1S5-TXNDC5	0.402026	3.3906	6.36601	0.0116327	0.056045	NS	BLOC1S5-TXNDC5 readthrough (NMD candidate)
ENSG00000204962	PCDHA8	-0.386417	1.81357	6.35852	0.0116819	0.0562631	NS	protocadherin alpha 8
ENSG00000171456	ASXL1	-0.109562	6.04138	6.35663	0.0116943	0.0562635	NS	ASXL transcriptional regulator 1
ENSG00000072422	RHOBTB1	0.176349	3.94719	6.35621	0.0116971	0.0562635	NS	Rho related BTB domain containing 1
ENSG00000160097	FNDC5	0.272371	2.84825	6.35619	0.0116972	0.0562635	NS	fibronectin type III domain containing 5
ENSG00000186416	NKRF	0.151814	4.6341	6.35611	0.0116978	0.0562635	NS	NFKB repressing factor
ENSG00000130402	ACTN4	-0.201497	4.64125	6.35413	0.0117108	0.0563074	NS	actinin alpha 4
ENSG00000129990	SYT5	-0.152104	4.85362	6.3524	0.0117223	0.0563435	NS	synaptotagmin 5
ENSG00000215154	AC141586.1	-0.357093	2.22755	6.35075	0.0117332	0.0563768	NS
ENSG00000134287	ARF3	0.105397	6.62372	6.34798	0.0117515	0.0564459	NS	ADP ribosylation factor 3
ENSG00000188033	ZNF490	-0.203866	3.85451	6.3463	0.0117626	0.0564804	NS	zinc finger protein 490
ENSG00000105135	ILVBL	-0.185889	4.36108	6.34527	0.0117694	0.0564941	NS	ilvB acetolactate synthase like
ENSG00000027847	B4GALT7	-0.247793	3.53593	6.3441	0.0117772	0.0565124	NS	beta-1,4-galactosyltransferase 7
ENSG00000117298	ECE1	-0.195084	3.98784	6.34023	0.0118029	0.0566169	NS	endothelin converting enzyme 1
ENSG00000184500	PROS1	0.482693	1.00336	6.33216	0.0118568	0.0568562	NS	protein S
ENSG00000184270	HIST2H2AB	-0.35469	2.04119	6.32513	0.0119039	0.0570627	NS	histone cluster 2 H2A family member b
ENSG00000114200	BCHE	0.624841	0.564886	6.32426	0.0119097	0.0570717	NS	butyrylcholinesterase
ENSG00000140564	FURIN	-0.274985	3.13246	6.32079	0.011933	0.0571642	NS	furin, paired basic amino acid cleaving enzyme
ENSG00000172273	HINFP	-0.166603	4.25052	6.31929	0.0119431	0.0571934	NS	histone H4 transcription factor
ENSG00000163964	PIGX	0.153861	4.42859	6.31666	0.0119609	0.0572591	NS	phosphatidylinositol glycan anchor biosynthesis class X
ENSG00000085552	IGSF9	-0.254371	3.01471	6.31459	0.0119749	0.0573069	NS	immunoglobulin superfamily member 9
ENSG00000183426	NPIPA1	-0.239606	4.04888	6.31326	0.0119838	0.0573306	NS	nuclear pore complex interacting protein family member A1
ENSG00000123815	COQ8B	-0.252892	3.93018	6.31211	0.0119916	0.0573484	NS	coenzyme Q8B
ENSG00000162236	STX5	-0.172052	4.25881	6.30921	0.0120112	0.057423	NS	syntaxin 5
ENSG00000130935	NOL11	0.137167	4.88918	6.30815	0.0120184	0.0574319	NS	nucleolar protein 11
ENSG00000197467	COL13A1	0.698675	0.162649	6.30775	0.0120211	0.0574319	NS	collagen type XIII alpha 1 chain
ENSG00000138459	SLC35A5	0.130437	5.27233	6.30695	0.0120265	0.0574387	NS	solute carrier family 35 member A5
ENSG00000125931	CITED1	0.322062	2.30641	6.30348	0.0120501	0.0575321	NS	Cbp/p300 interacting transactivator with Glu/Asp rich carboxy-terminal domain 1
ENSG00000110092	CCND1	-0.365232	2.18835	6.30138	0.0120644	0.0575482	NS	cyclin D1
ENSG00000106246	PTCD1	-0.228965	3.44315	6.30028	0.0120719	0.0575482	NS	pentatricopeptide repeat domain 1
ENSG00000100284	TOM1	-0.222552	3.62797	6.30022	0.0120723	0.0575482	NS	target of myb1 membrane trafficking protein
ENSG00000236993	GAPDHP21	-0.585541	0.639009	6.30002	0.0120736	0.0575482	NS	glyceraldehyde 3 phosphate dehydrogenase pseudogene 21
ENSG00000163053	SLC16A14	0.168478	6.06551	6.29645	0.012098	0.057645	NS	solute carrier family 16 member 14
ENSG00000075399	VPS9D1	-0.235661	3.78475	6.29455	0.012111	0.0576875	NS	VPS9 domain containing 1
ENSG00000171105	INSR	-0.10859	6.74396	6.29245	0.0121254	0.0577369	NS	insulin receptor
ENSG00000213588	ZBTB9	-0.258052	3.19986	6.28962	0.0121447	0.0578071	NS	zinc finger and BTB domain containing 9
ENSG00000004059	ARF5	-0.111295	6.07029	6.28911	0.0121482	0.0578071	NS	ADP ribosylation factor 5
ENSG00000168887	C2orf68	-0.197342	4.13865	6.28506	0.012176	0.0579203	NS	chromosome 2 open reading frame 68
ENSG00000167363	FN3K	-0.545094	0.87862	6.28411	0.0121825	0.0579318	NS	fructosamine 3 kinase
ENSG00000162769	FLVCR1	0.132222	4.98889	6.28066	0.0122062	0.0580254	NS	feline leukemia virus subgroup C cellular receptor 1
ENSG00000206561	COLQ	-0.640971	0.403379	6.2749	0.012246	0.0581949	NS	collagen like tail subunit of asymmetric acetylcholinesterase
ENSG00000198380	GFPT1	0.10829	7.17868	6.27291	0.0122597	0.05824	NS	glutamine--fructose-6-phosphate transaminase 1
ENSG00000070159	PTPN3	0.625821	0.544751	6.27235	0.0122636	0.05824	NS	protein tyrosine phosphatase, non-receptor type 3
ENSG00000089280	FUS	-0.133459	5.10451	6.2711	0.0122723	0.0582617	NS	FUS RNA binding protein
ENSG00000011295	TTC19	0.12931	5.03906	6.26769	0.012296	0.0583547	NS	tetratricopeptide repeat domain 19
ENSG00000089154	GCN1	-0.125612	5.95342	6.26597	0.0123078	0.0583918	NS	GCN1, eIF2 alpha kinase activator homolog
ENSG00000101463	SYNDIG1	0.466232	1.46638	6.26349	0.0123251	0.0584541	NS	synapse differentiation inducing 1
ENSG00000155974	GRIP1	0.126542	5.57362	6.26284	0.0123297	0.0584565	NS	glutamate receptor interacting protein 1
ENSG00000196313	POM121	-0.143393	5.24209	6.2617	0.0123376	0.0584747	NS	POM121 transmembrane nucleoporin
ENSG00000112149	CD83	0.267313	2.87579	6.25905	0.012356	0.0585427	NS	CD83 molecule
ENSG00000138867	GUCD1	-0.170076	4.46201	6.25462	0.012387	0.0586698	NS	guanylyl cyclase domain containing 1
ENSG00000124140	SLC12A5	0.144739	5.20665	6.2501	0.0124187	0.0588003	NS	solute carrier family 12 member 5
ENSG00000251322	SHANK3	-0.216358	4.15099	6.24882	0.0124276	0.0588052	NS	SH3 and multiple ankyrin repeat domains 3
ENSG00000166073	GPR176	0.102382	6.14312	6.24877	0.0124279	0.0588052	NS	G protein-coupled receptor 176
ENSG00000173457	PPP1R14B	-0.118502	5.75116	6.24798	0.0124335	0.0588121	NS	protein phosphatase 1 regulatory inhibitor subunit 14B
ENSG00000145088	EAF2	0.583049	0.760007	6.24709	0.0124397	0.0588164	NS	ELL associated factor 2
ENSG00000117335	CD46	-0.1253	5.42287	6.24668	0.0124426	0.0588164	NS	CD46 molecule
ENSG00000144867	SRPRB	0.163256	4.74787	6.24388	0.0124623	0.0588895	NS	SRP receptor subunit beta
ENSG00000103274	NUBP1	-0.238932	3.14502	6.24331	0.0124664	0.0588895	NS	nucleotide binding protein 1
ENSG00000128524	ATP6V1F	-0.123046	5.4148	6.24193	0.0124761	0.0589159	NS	ATPase H+ transporting V1 subunit F
ENSG00000166197	NOLC1	0.104854	6.10454	6.23212	0.0125453	0.0592234	NS	nucleolar and coiled-body phosphoprotein 1
ENSG00000168653	NDUFS5	0.118745	5.56097	6.23036	0.0125578	0.0592627	NS	NADH:ubiquinone oxidoreductase subunit S5
ENSG00000145428	RNF175	0.4148	1.58414	6.22849	0.0125711	0.0593057	NS	ring finger protein 175
ENSG00000176994	SMCR8	-0.139403	4.88358	6.227	0.0125817	0.0593361	NS	Smith-Magenis syndrome chromosome region, candidate 8
ENSG00000278129	ZNF8	-0.114802	5.87175	6.22494	0.0125963	0.0593856	NS	zinc finger protein 8
ENSG00000170522	ELOVL6	0.136682	4.85794	6.22194	0.0126177	0.0594599	NS	ELOVL fatty acid elongase 6
ENSG00000179361	ARID3B	-0.139077	4.92215	6.22156	0.0126204	0.0594599	NS	AT-rich interaction domain 3B
ENSG00000214530	STARD10	-0.214376	3.60598	6.21765	0.0126483	0.0595716	NS	StAR related lipid transfer domain containing 10
ENSG00000099246	RAB18	0.109276	6.80376	6.21524	0.0126655	0.059633	NS	RAB18, member RAS oncogene family
ENSG00000142166	IFNAR1	0.122239	5.39301	6.21448	0.0126709	0.0596389	NS	interferon alpha and beta receptor subunit 1
ENSG00000178150	ZNF114	0.322591	2.3494	6.21366	0.0126768	0.0596469	NS	zinc finger protein 114
ENSG00000213297	ZNF625-ZNF20	-0.374406	2.30323	6.21046	0.0126997	0.0597352	NS	ZNF625-ZNF20 readthrough (NMD candidate)
ENSG00000172785	CBWD1	0.197818	3.80414	6.20907	0.0127097	0.0597626	NS	COBW domain containing 1
ENSG00000212907	MT-ND4L	-0.175991	5.53976	6.20262	0.0127561	0.0599608	NS	mitochondrially encoded NADH:ubiquinone oxidoreductase core subunit 4L
ENSG00000103174	NAGPA	-0.396686	1.78471	6.19631	0.0128017	0.0601552	NS	N-acetylglucosamine-1-phosphodiester alpha-N-acetylglucosaminidase
ENSG00000198837	DENND4B	-0.160881	4.74196	6.19403	0.0128182	0.0602132	NS	DENN domain containing 4B
ENSG00000279305	AC134026.1	0.323153	2.87203	6.18688	0.0128701	0.0604368	NS	TEC
ENSG00000163462	TRIM46	-0.217125	4.80419	6.18516	0.0128826	0.060476	NS	tripartite motif containing 46
ENSG00000280287	AC131212.3	-0.601791	0.397903	6.18345	0.0128951	0.0605146	NS	novel transcript
ENSG00000125995	ROMO1	-0.159857	4.30271	6.18134	0.0129104	0.0605667	NS	reactive oxygen species modulator 1
ENSG00000136848	DAB2IP	-0.140421	6.63871	6.17818	0.0129335	0.0606549	NS	DAB2 interacting protein
ENSG00000269028	MTRNR2L12	-0.388585	1.52342	6.17541	0.0129538	0.0607302	NS	MT-RNR2 like 12
ENSG00000101040	ZMYND8	0.125523	5.66077	6.17049	0.0129898	0.0608792	NS	zinc finger MYND-type containing 8
ENSG00000273173	SNURF	0.429939	1.82278	6.16821	0.0130066	0.0609378	NS	SNRPN upstream reading frame
ENSG00000145284	SCD5	0.0962121	7.50805	6.16641	0.0130199	0.06098	NS	stearoyl-CoA desaturase 5
ENSG00000080603	SRCAP	-0.254697	4.83819	6.16533	0.0130278	0.0609972	NS	Snf2 related CREBBP activator protein
ENSG00000043093	DCUN1D1	0.118311	5.48994	6.15988	0.013068	0.0611652	NS	defective in cullin neddylation 1 domain containing 1
ENSG00000135245	HILPDA	-0.261502	2.86965	6.1589	0.0130752	0.061179	NS	hypoxia inducible lipid droplet associated
ENSG00000162585	FAAP20	-0.275502	3.00804	6.1574	0.0130863	0.0612096	NS	FA core complex associated protein 20
ENSG00000130294	KIF1A	-0.136009	9.39147	6.15686	0.0130903	0.0612096	NS	kinesin family member 1A
ENSG00000134594	RAB33A	-0.132608	5.16431	6.15185	0.0131275	0.0613632	NS	RAB33A, member RAS oncogene family
ENSG00000126254	RBM42	-0.1969	4.19216	6.14902	0.0131485	0.0614415	NS	RNA binding motif protein 42
ENSG00000137076	TLN1	-0.248862	3.54894	6.14767	0.0131585	0.0614681	NS	talin 1
ENSG00000020577	SAMD4A	-0.327523	2.26379	6.14575	0.0131728	0.0615149	NS	sterile alpha motif domain containing 4A
ENSG00000135632	SMYD5	0.218171	3.59022	6.14301	0.0131932	0.06159	NS	SMYD family member 5
ENSG00000102189	EEA1	0.144083	4.78001	6.14058	0.0132114	0.0616546	NS	early endosome antigen 1
ENSG00000133943	DGLUCY	0.193375	4.08189	6.13912	0.0132223	0.0616855	NS	D-glutamate cyclase
ENSG00000186001	LRCH3	-0.110937	5.65157	6.13514	0.0132521	0.0618041	NS	leucine rich repeats and calponin homology domain containing 3
ENSG00000216937	CCDC7	0.173781	4.08956	6.13436	0.013258	0.0618114	NS	coiled-coil domain containing 7
ENSG00000248643	RBM14-RBM4	-0.488807	1.01372	6.12834	0.0133031	0.0620017	NS	RBM14-RBM4 readthrough
ENSG00000183722	LHFPL6	0.190673	3.88519	6.12473	0.0133303	0.0621083	NS	LHFPL tetraspan subfamily member 6
ENSG00000128567	PODXL	0.22597	3.14929	6.12018	0.0133647	0.0622482	NS	podocalyxin like
ENSG00000110427	KIAA1549L	0.105428	6.75508	6.11408	0.0134109	0.0624283	NS	KIAA1549 like
ENSG00000143740	SNAP47	-0.141466	4.94563	6.1134	0.0134161	0.0624283	NS	synaptosome associated protein 47
ENSG00000103160	HSDL1	0.0961797	7.58629	6.11334	0.0134165	0.0624283	NS	hydroxysteroid dehydrogenase like 1
ENSG00000163001	CFAP36	0.135805	4.81494	6.1114	0.0134313	0.0624766	NS	cilia and flagella associated protein 36
ENSG00000160087	UBE2J2	-0.157164	4.25221	6.10366	0.0134902	0.0627304	NS	ubiquitin conjugating enzyme E2 J2
ENSG00000179943	FIZ1	-0.260011	3.20986	6.10202	0.0135027	0.0627549	NS	FLT3 interacting zinc finger 1
ENSG00000074590	NUAK1	-0.107723	6.03105	6.10182	0.0135043	0.0627549	NS	NUAK family kinase 1
ENSG00000175595	ERCC4	0.141911	4.53053	6.09166	0.0135821	0.0630961	NS	ERCC excision repair 4, endonuclease catalytic subunit
ENSG00000109118	PHF12	-0.143852	5.51825	6.08993	0.0135954	0.0631374	NS	PHD finger protein 12
ENSG00000163686	ABHD6	0.166398	4.09395	6.08347	0.0136453	0.0633483	NS	abhydrolase domain containing 6
ENSG00000110906	KCTD10	-0.121833	6.18332	6.08261	0.0136519	0.0633585	NS	potassium channel tetramerization domain containing 10
ENSG00000115827	DCAF17	0.149154	4.41443	6.08145	0.0136609	0.0633794	NS	DDB1 and CUL4 associated factor 17
ENSG00000179899	PHC1P1	-0.337524	2.2434	6.08007	0.0136715	0.0633886	NS	polyhomeotic homolog 1 pseudogene 1
ENSG00000141068	KSR1	-0.158753	4.59953	6.08005	0.0136717	0.0633886	NS	kinase suppressor of ras 1
ENSG00000158805	ZNF276	-0.423939	2.80889	6.07083	0.0137432	0.0636994	NS	zinc finger protein 276
ENSG00000155886	SLC24A2	0.350919	2.53963	6.06799	0.0137654	0.0637815	NS	solute carrier family 24 member 2
ENSG00000179094	PER1	-0.186579	4.10904	6.05608	0.0138585	0.0641921	NS	period circadian regulator 1
ENSG00000162227	TAF6L	-0.332041	2.85467	6.0522	0.0138889	0.0643123	NS	TATA-box binding protein associated factor 6 like
ENSG00000173011	TADA2B	-0.155841	4.23208	6.05134	0.0138957	0.064323	NS	transcriptional adaptor 2B
ENSG00000105364	MRPL4	-0.232649	3.48984	6.04968	0.0139088	0.0643627	NS	mitochondrial ribosomal protein L4
ENSG00000152749	GPR180	0.191473	3.76169	6.04375	0.0139556	0.0645584	NS	G protein-coupled receptor 180
ENSG00000136783	NIPSNAP3A	0.241786	2.95865	6.03942	0.0139899	0.0646959	NS	nipsnap homolog 3A
ENSG00000134049	IER3IP1	0.171075	4.01774	6.03741	0.0140059	0.0647307	NS	immediate early response 3 interacting protein 1
ENSG00000176845	METRNL	-0.403555	1.59069	6.03733	0.0140065	0.0647307	NS	meteorin like, glial cell differentiation regulator
ENSG00000125826	RBCK1	-0.261414	2.87724	6.03543	0.0140215	0.0647793	NS	RANBP2-type and C3HC4-type zinc finger containing 1
ENSG00000160410	SHKBP1	-0.273181	2.67823	6.03475	0.0140269	0.0647833	NS	SH3KBP1 binding protein 1
ENSG00000122678	POLM	-0.354761	2.14871	6.03261	0.014044	0.0648411	NS	DNA polymerase mu
ENSG00000181222	POLR2A	-0.230479	5.49868	6.0296	0.0140679	0.0649307	NS	RNA polymerase II subunit A
ENSG00000166275	BORCS7	0.219245	3.49519	6.02609	0.0140959	0.0650389	NS	BLOC-1 related complex subunit 7
ENSG00000175611	LINC00476	-0.255568	2.8196	6.02457	0.014108	0.0650737	NS	long intergenic non-protein coding RNA 476
ENSG00000162086	ZNF75A	-0.192405	3.74276	6.02222	0.0141269	0.0651395	NS	zinc finger protein 75a
ENSG00000147010	SH3KBP1	0.218254	3.81277	6.01747	0.0141649	0.065294	NS	SH3 domain containing kinase binding protein 1
ENSG00000197157	SND1	-0.115954	6.60371	6.01005	0.0142246	0.065539	NS	staphylococcal nuclease and tudor domain containing 1
ENSG00000196923	PDLIM7	-0.33379	3.13108	6.00972	0.0142273	0.065539	NS	PDZ and LIM domain 7
ENSG00000145916	RMND5B	-0.184622	4.45541	6.00637	0.0142543	0.0656424	NS	required for meiotic nuclear division 5 homolog B
ENSG00000106536	POU6F2	0.241415	3.36146	5.99951	0.0143099	0.0658621	NS	POU class 6 homeobox 2
ENSG00000204301	NOTCH4	-0.404795	1.56032	5.99934	0.0143112	0.0658621	NS	notch 4
ENSG00000177875	CCDC184	-0.138688	6.26233	5.99288	0.0143637	0.0660825	NS	coiled-coil domain containing 184
ENSG00000135365	PHF21A	-0.123809	5.53783	5.99201	0.0143709	0.0660833	NS	PHD finger protein 21A
ENSG00000131966	ACTR10	0.121324	5.71951	5.99166	0.0143737	0.0660833	NS	actin related protein 10 homolog
ENSG00000111305	GSG1	0.671538	0.228535	5.99115	0.0143778	0.0660833	NS	germ cell associated 1
ENSG00000169020	ATP5ME	0.150802	4.5344	5.98392	0.0144369	0.0663018	NS	ATP synthase membrane subunit e
ENSG00000183018	SPNS2	-0.232214	4.37015	5.98385	0.0144374	0.0663018	NS	sphingolipid transporter 2
ENSG00000183067	IGSF5	0.606545	0.363149	5.98363	0.0144393	0.0663018	NS	immunoglobulin superfamily member 5
ENSG00000154832	CXXC1	-0.271988	4.15984	5.97669	0.0144961	0.0665416	NS	CXXC finger protein 1
ENSG00000205867	KRTAP5-2	-0.36661	2.3334	5.97422	0.0145165	0.0666137	NS	keratin associated protein 5-2
ENSG00000163093	BBS5	-0.320008	2.22255	5.96715	0.0145748	0.0668537	NS	Bardet-Biedl syndrome 5
ENSG00000148943	LIN7C	0.101471	7.5786	5.96674	0.0145782	0.0668537	NS	lin-7 homolog C, crumbs cell polarity complex component
ENSG00000110321	EIF4G2	0.0940124	10.1705	5.95974	0.0146362	0.0670981	NS	eukaryotic translation initiation factor 4 gamma 2
ENSG00000243232	PCDHAC2	0.210426	3.9637	5.95669	0.0146616	0.067193	NS	protocadherin alpha subfamily C, 2
ENSG00000102900	NUP93	0.101046	7.33766	5.95217	0.0146992	0.0673438	NS	nucleoporin 93
ENSG00000113734	BNIP1	0.350266	2.27787	5.95137	0.0147058	0.0673526	NS	BCL2 interacting protein 1
ENSG00000184203	PPP1R2	0.104978	6.16541	5.95061	0.0147122	0.0673603	NS	protein phosphatase 1 regulatory inhibitor subunit 2
ENSG00000136451	VEZF1	-0.10258	6.72664	5.94614	0.0147495	0.0675094	NS	vascular endothelial zinc finger 1
ENSG00000087074	PPP1R15A	-0.11803	5.5421	5.94416	0.0147662	0.0675639	NS	protein phosphatase 1 regulatory subunit 15A
ENSG00000272886	DCP1A	-0.118774	5.62005	5.943	0.0147758	0.0675865	NS	decapping mRNA 1A
ENSG00000196208	GREB1	-0.110383	6.08239	5.94239	0.014781	0.0675884	NS	growth regulating estrogen receptor binding 1
ENSG00000103507	BCKDK	-0.220571	3.64132	5.94069	0.0147952	0.067632	NS	branched chain ketoacid dehydrogenase kinase
ENSG00000115368	WDR75	0.144332	4.50009	5.93669	0.0148288	0.0677543	NS	WD repeat domain 75
ENSG00000077380	DYNC1I2	0.0986676	7.12508	5.93638	0.0148315	0.0677543	NS	dynein cytoplasmic 1 intermediate chain 2
ENSG00000166189	HPS6	-0.197232	3.787	5.93477	0.014845	0.0677944	NS	HPS6, biogenesis of lysosomal organelles complex 2 subunit 3
ENSG00000009954	BAZ1B	-0.106358	6.91687	5.92908	0.014893	0.067992	NS	bromodomain adjacent to zinc finger domain 1B
ENSG00000131652	THOC6	-0.402892	1.46406	5.92423	0.014934	0.0681574	NS	THO complex 6
ENSG00000060709	RIMBP2	0.239109	3.40924	5.92091	0.0149622	0.0682642	NS	RIMS binding protein 2
ENSG00000114554	PLXNA1	-0.138238	8.5282	5.9135	0.0150253	0.06853	NS	plexin A1
ENSG00000258677	AC022826.2	1.7187	-0.263932	5.9114	0.0150432	0.0685901	NS	novel transcript (UBE2W-STAU2 readthrough)
ENSG00000123737	EXOSC9	0.211185	3.3564	5.90935	0.0150608	0.0686397	NS	exosome component 9
ENSG00000258749	AL110504.1	0.728792	0.441406	5.909	0.0150637	0.0686397	NS	novel transcript, antisense to CCDC85C
ENSG00000113163	COL4A3BP	-0.145844	4.73315	5.90589	0.0150903	0.0687388	NS	collagen type IV alpha 3 binding protein
ENSG00000082153	BZW1	0.0986727	8.22214	5.90266	0.015118	0.0688431	NS	basic leucine zipper and W2 domains 1
ENSG00000183520	UTP11	0.174128	4.16158	5.90001	0.0151408	0.068925	NS	UTP11, small subunit processome component
ENSG00000068885	IFT80	0.173935	3.95587	5.89553	0.0151794	0.0690784	NS	intraflagellar transport 80
ENSG00000169093	ASMTL	-0.214577	3.57288	5.89299	0.0152012	0.0691439	NS	acetylserotonin O-methyltransferase like
ENSG00000007402	CACNA2D2	0.141204	5.4801	5.89274	0.0152034	0.0691439	NS	calcium voltage-gated channel auxiliary subunit alpha2delta 2
ENSG00000067533	RRP15	0.194411	4.01289	5.88883	0.0152372	0.0692732	NS	ribosomal RNA processing 15 homolog
ENSG00000104884	ERCC2	-0.171288	4.99721	5.88833	0.0152416	0.0692732	NS	ERCC excision repair 2, TFIIH core complex helicase subunit
ENSG00000065154	OAT	0.120265	5.51964	5.88726	0.0152508	0.0692773	NS	ornithine aminotransferase
ENSG00000213190	MLLT11	0.0929605	8.40263	5.8871	0.0152522	0.0692773	NS	MLLT11, transcription factor 7 cofactor
ENSG00000127252	HRASLS	0.71956	-0.0536278	5.88284	0.0152891	0.069423	NS	HRAS like suppressor
ENSG00000148219	ASTN2	0.159836	4.34626	5.88049	0.0153096	0.0694939	NS	astrotactin 2
ENSG00000078687	TNRC6C	-0.0981558	6.80745	5.87967	0.0153167	0.0695008	NS	trinucleotide repeat containing 6C
ENSG00000125122	LRRC29	-0.742211	-0.038938	5.87914	0.0153213	0.0695008	NS	leucine rich repeat containing 29
ENSG00000110851	PRDM4	-0.122091	5.63546	5.87863	0.0153257	0.0695008	NS	PR/SET domain 4
ENSG00000120509	PDZD11	0.205641	3.82007	5.87724	0.0153378	0.0695243	NS	PDZ domain containing 11
ENSG00000204065	TCEAL5	0.175915	4.13435	5.87691	0.0153407	0.0695243	NS	transcription elongation factor A like 5
ENSG00000143742	SRP9	0.104258	7.93315	5.87636	0.0153455	0.0695243	NS	signal recognition particle 9
ENSG00000066739	ATG2B	-0.10587	5.8238	5.86947	0.0154057	0.0697751	NS	autophagy related 2B
ENSG00000042753	AP2S1	-0.143277	4.9034	5.86807	0.015418	0.0698085	NS	adaptor related protein complex 2 subunit sigma 1
ENSG00000175087	PDIK1L	0.112952	6.1278	5.86585	0.0154374	0.0698743	NS	PDLIM1 interacting kinase 1 like
ENSG00000134452	FBH1	-0.13033	4.77845	5.86443	0.0154499	0.069908	NS	F-box DNA helicase 1
ENSG00000105926	MPP6	0.182077	4.47377	5.8638	0.0154554	0.069908	NS	membrane palmitoylated protein 6
ENSG00000126457	PRMT1	-0.158918	6.97462	5.86333	0.0154595	0.069908	NS	protein arginine methyltransferase 1
ENSG00000153201	RANBP2	0.0964085	7.53389	5.85854	0.0155017	0.0700551	NS	RAN binding protein 2
ENSG00000135299	ANKRD6	0.115345	5.7584	5.85852	0.0155019	0.0700551	NS	ankyrin repeat domain 6
ENSG00000154127	UBASH3B	0.149849	5.00962	5.85677	0.0155172	0.070081	NS	ubiquitin associated and SH3 domain containing B
ENSG00000168993	CPLX1	-0.556741	0.815984	5.85675	0.0155174	0.070081	NS	complexin 1
ENSG00000213599	SLX1A-SULT1A3	-0.543929	1.66595	5.85296	0.0155509	0.0702099	NS	SLX1A-SULT1A3 readthrough (NMD candidate)
ENSG00000170322	NFRKB	-0.158429	4.50703	5.85198	0.0155595	0.0702166	NS	nuclear factor related to kappaB binding protein
ENSG00000005075	POLR2J	-0.240616	3.42911	5.85165	0.0155624	0.0702166	NS	RNA polymerase II subunit J
ENSG00000258986	TMEM179	-0.304386	2.95	5.85113	0.0155671	0.0702166	NS	transmembrane protein 179
ENSG00000159753	CARMIL2	-0.295553	2.53236	5.84861	0.0155894	0.0702949	NS	capping protein regulator and myosin 1 linker 2
ENSG00000230989	HSBP1	0.102558	8.02133	5.84657	0.0156074	0.0703541	NS	heat shock factor binding protein 1
ENSG00000141994	DUS3L	-0.346503	2.51106	5.84103	0.0156567	0.0705367	NS	dihydrouridine synthase 3 like
ENSG00000163376	KBTBD8	0.252738	3.05656	5.8409	0.0156578	0.0705367	NS	kelch repeat and BTB domain containing 8
ENSG00000142279	WTIP	-0.248375	2.88215	5.83593	0.0157021	0.0706865	NS	WT1 interacting protein
ENSG00000184619	KRBA2	-0.252837	2.97557	5.8357	0.0157042	0.0706865	NS	KRAB-A domain containing 2
ENSG00000182575	NXPH3	-0.392804	1.67797	5.8355	0.0157059	0.0706865	NS	neurexophilin 3
ENSG00000182841	RRP7BP	-0.300243	2.48446	5.83228	0.0157347	0.0707938	NS	ribosomal RNA processing 7 homolog B, pseudogene
ENSG00000133195	SLC39A11	0.610243	0.550209	5.83071	0.0157488	0.0708132	NS	solute carrier family 39 member 11
ENSG00000124802	EEF1E1	0.265613	3.26022	5.8301	0.0157542	0.0708132	NS	eukaryotic translation elongation factor 1 epsilon 1
ENSG00000114867	EIF4G1	-0.107883	7.19726	5.82977	0.0157572	0.0708132	NS	eukaryotic translation initiation factor 4 gamma 1
ENSG00000165115	KIF27	-0.213091	3.28546	5.82958	0.0157588	0.0708132	NS	kinesin family member 27
ENSG00000227500	SCAMP4	-0.210803	3.31657	5.8224	0.0158233	0.0710807	NS	secretory carrier membrane protein 4
ENSG00000146352	CLVS2	0.132887	6.04335	5.81914	0.0158527	0.0711901	NS	clavesin 2
ENSG00000185046	ANKS1B	0.130428	5.54411	5.81848	0.0158587	0.0711946	NS	ankyrin repeat and sterile alpha motif domain containing 1B
ENSG00000153885	KCTD15	-0.127985	4.87625	5.81422	0.0158971	0.0713446	NS	potassium channel tetramerization domain containing 15
ENSG00000159208	CIART	0.404308	1.56695	5.81284	0.0159096	0.0713782	NS	circadian associated repressor of transcription
ENSG00000137145	DENND4C	-0.124694	5.01877	5.81143	0.0159223	0.0713881	NS	DENN domain containing 4C
ENSG00000110025	SNX15	-0.218078	4.17305	5.81115	0.0159249	0.0713881	NS	sorting nexin 15
ENSG00000143393	PI4KB	-0.132175	5.50742	5.81094	0.0159268	0.0713881	NS	phosphatidylinositol 4-kinase beta
ENSG00000174938	SEZ6L2	-0.13108	7.4698	5.80902	0.0159442	0.0714436	NS	seizure related 6 homolog like 2
ENSG00000130023	ERMARD	0.292877	2.41338	5.80046	0.0160219	0.0717696	NS	ER membrane associated RNA degradation
ENSG00000146457	WTAP	-0.101964	6.25088	5.79925	0.016033	0.0717966	NS	WT1 associated protein
ENSG00000261609	GAN	0.109847	6.63352	5.79798	0.0160446	0.0718263	NS	gigaxonin
ENSG00000103199	ZNF500	-0.21223	3.67659	5.79629	0.0160601	0.0718728	NS	zinc finger protein 500
ENSG00000124767	GLO1	0.136221	5.46536	5.79556	0.0160667	0.0718798	NS	glyoxalase I
ENSG00000120860	WASHC3	0.238494	3.04077	5.79312	0.016089	0.0719574	NS	WASH complex subunit 3
ENSG00000116871	MAP7D1	-0.13151	6.44072	5.78423	0.0161706	0.0722994	NS	MAP7 domain containing 1
ENSG00000213420	GPC2	-0.129145	6.9185	5.77677	0.0162394	0.0725843	NS	glypican 2
ENSG00000163527	STT3B	0.105434	5.97751	5.77269	0.0162771	0.0727302	NS	STT3B, catalytic subunit of the oligosaccharyltransferase complex
ENSG00000176155	CCDC57	-0.263358	2.83734	5.76871	0.016314	0.0728723	NS	coiled-coil domain containing 57
ENSG00000108582	CPD	0.0974381	6.58246	5.76656	0.016334	0.0729388	NS	carboxypeptidase D
ENSG00000111605	CPSF6	-0.0984829	7.39242	5.76274	0.0163696	0.0730748	NS	cleavage and polyadenylation specific factor 6
ENSG00000170370	EMX2	0.174429	3.98291	5.75861	0.016408	0.0732237	NS	empty spiracles homeobox 2
ENSG00000084207	GSTP1	0.102719	6.0429	5.75628	0.0164299	0.0732897	NS	glutathione S-transferase pi 1
ENSG00000250241	AC105383.1	0.337686	1.98214	5.75593	0.0164331	0.0732897	NS
ENSG00000105968	H2AFV	-0.0946345	7.10103	5.75508	0.0164411	0.0733024	NS	H2A histone family member V
ENSG00000106633	GCK	0.211655	3.46969	5.75363	0.0164546	0.0733399	NS	glucokinase
ENSG00000135916	ITM2C	0.105415	6.98905	5.75061	0.0164829	0.073443	NS	integral membrane protein 2C
ENSG00000165588	OTX2	0.188879	4.19636	5.74959	0.0164925	0.073463	NS	orthodenticle homeobox 2
ENSG00000214194	SMIM30	0.261478	3.04745	5.74746	0.0165125	0.0735291	NS	small integral membrane protein 30
ENSG00000119508	NR4A3	0.366991	1.7652	5.73553	0.016625	0.0740069	NS	nuclear receptor subfamily 4 group A member 3
ENSG00000167371	PRRT2	-0.158636	5.09127	5.73409	0.0166387	0.0740448	NS	proline rich transmembrane protein 2
ENSG00000205356	TECPR1	-0.147978	4.93632	5.73109	0.0166671	0.0741483	NS	tectonin beta-propeller repeat containing 1
ENSG00000132196	HSD17B7	0.209483	3.58654	5.72854	0.0166914	0.0742329	NS	hydroxysteroid 17-beta dehydrogenase 7
ENSG00000130702	LAMA5	-0.334678	2.25232	5.72717	0.0167043	0.0742675	NS	laminin subunit alpha 5
ENSG00000214367	HAUS3	-0.143935	4.45897	5.72555	0.0167198	0.0743132	NS	HAUS augmin like complex subunit 3
ENSG00000156873	PHKG2	-0.246591	3.48218	5.7208	0.0167651	0.0744911	NS	phosphorylase kinase catalytic subunit gamma 2
ENSG00000157502	MUM1L1	0.267669	3.07598	5.71836	0.0167885	0.0745718	NS	MUM1 like 1
ENSG00000166557	TMED3	0.142986	4.58286	5.71691	0.0168022	0.0746098	NS	transmembrane p24 trafficking protein 3
ENSG00000101310	SEC23B	0.104869	5.72347	5.7155	0.0168158	0.0746469	NS	Sec23 homolog B, coat complex II component
ENSG00000117593	DARS2	0.226269	3.07975	5.7086	0.016882	0.0749175	NS	aspartyl-tRNA synthetase 2, mitochondrial
ENSG00000173153	ESRRA	-0.321087	2.1874	5.70764	0.0168912	0.0749352	NS	estrogen related receptor alpha
ENSG00000263934	SNORD3A	0.17382	11.0764	5.70625	0.0169046	0.0749662	NS	small nucleolar RNA, C/D box 3A
ENSG00000169951	ZNF764	-0.196003	3.44323	5.70582	0.0169087	0.0749662	NS	zinc finger protein 764
ENSG00000176715	ACSF3	-0.283826	2.66653	5.70145	0.0169509	0.0751297	NS	acyl-CoA synthetase family member 3
ENSG00000123213	NLN	0.101483	6.00855	5.70038	0.0169612	0.0751522	NS	neurolysin
ENSG00000158545	ZC3H18	-0.149207	4.41663	5.69682	0.0169956	0.0752815	NS	zinc finger CCCH-type containing 18
ENSG00000174521	TTC9B	-0.182048	4.33592	5.69032	0.0170587	0.0755195	NS	tetratricopeptide repeat domain 9B
ENSG00000178307	TMEM11	-0.216353	3.2517	5.6902	0.0170599	0.0755195	NS	transmembrane protein 11
ENSG00000008405	CRY1	-0.137718	4.74857	5.68871	0.0170744	0.0755601	NS	cryptochrome circadian regulator 1
ENSG00000164056	SPRY1	0.256229	3.32546	5.68361	0.0171241	0.0757567	NS	sprouty RTK signaling antagonist 1
ENSG00000106245	BUD31	-0.121371	5.08656	5.68232	0.0171367	0.0757886	NS	BUD31 homolog
ENSG00000148773	MKI67	-0.234285	3.58387	5.67343	0.0172237	0.0761501	NS	marker of proliferation Ki-67
ENSG00000181523	SGSH	-0.28374	2.84716	5.67167	0.017241	0.0762031	NS	N-sulfoglucosamine sulfohydrolase
ENSG00000265681	RPL17	-0.163063	7.27223	5.66951	0.0172622	0.07626	NS	ribosomal protein L17
ENSG00000166575	TMEM135	0.160728	4.11914	5.66895	0.0172677	0.07626	NS	transmembrane protein 135
ENSG00000177239	MAN1B1	-0.144074	4.90579	5.66873	0.0172699	0.07626	NS	mannosidase alpha class 1B member 1
ENSG00000198858	R3HDM4	-0.135199	5.32758	5.66749	0.0172822	0.0762702	NS	R3H domain containing 4
ENSG00000171130	ATP6V0E2	-0.109887	7.35111	5.66741	0.0172829	0.0762702	NS	ATPase H+ transporting V0 subunit e2
ENSG00000170348	TMED10	0.0979659	6.96966	5.66556	0.0173012	0.076325	NS	transmembrane p24 trafficking protein 10
ENSG00000160908	ZNF394	-0.18687	3.61444	5.66507	0.017306	0.076325	NS	zinc finger protein 394
ENSG00000112773	TENT5A	0.540257	0.895008	5.66349	0.0173216	0.0763702	NS	terminal nucleotidyltransferase 5A
ENSG00000054654	SYNE2	-0.126192	7.81365	5.65616	0.0173942	0.0766558	NS	spectrin repeat containing nuclear envelope protein 2
ENSG00000125257	ABCC4	0.314549	2.34654	5.65586	0.0173971	0.0766558	NS	ATP binding cassette subfamily C member 4
ENSG00000100038	TOP3B	-0.224031	3.69003	5.65333	0.0174222	0.0767328	NS	DNA topoisomerase III beta
ENSG00000152795	HNRNPDL	0.0957356	7.38903	5.65302	0.0174254	0.0767328	NS	heterogeneous nuclear ribonucleoprotein D like
ENSG00000064932	SBNO2	-0.36885	2.02881	5.6509	0.0174464	0.0767989	NS	strawberry notch homolog 2
ENSG00000115414	FN1	-0.932784	3.89176	5.65043	0.0174511	0.0767989	NS	fibronectin 1
ENSG00000075142	SRI	0.146011	4.68624	5.64935	0.0174618	0.0768224	NS	sorcin
ENSG00000132153	DHX30	-0.111984	6.52108	5.64796	0.0174757	0.0768598	NS	DExH-box helicase 30
ENSG00000168803	ADAL	0.170567	3.94057	5.64356	0.0175196	0.0770289	NS	adenosine deaminase like
ENSG00000067191	CACNB1	-0.173476	5.14215	5.64293	0.0175259	0.0770329	NS	calcium voltage-gated channel auxiliary subunit beta 1
ENSG00000111860	CEP85L	0.160244	4.41371	5.64153	0.0175399	0.0770709	NS	centrosomal protein 85 like
ENSG00000158856	DMTN	-0.12766	4.99147	5.63867	0.0175685	0.0771727	NS	dematin actin binding protein
ENSG00000167625	ZNF526	-0.253549	2.88001	5.63772	0.0175781	0.0771911	NS	zinc finger protein 526
ENSG00000167614	TTYH1	-0.158927	4.67051	5.63692	0.0175861	0.0772027	NS	tweety family member 1
ENSG00000176289	IDSP1	-0.570658	1.62344	5.63408	0.0176145	0.077298	NS	iduronate 2-sulfatase pseudogene 1
ENSG00000119760	SUPT7L	-0.111423	5.60273	5.63368	0.0176186	0.077298	NS	SPT7 like, STAGA complex gamma subunit
ENSG00000164252	AGGF1	0.139956	5.1126	5.6323	0.0176325	0.0773159	NS	angiogenic factor with G-patch and FHA domains 1
ENSG00000187713	TMEM203	-0.159308	4.16663	5.63219	0.0176336	0.0773159	NS	transmembrane protein 203
ENSG00000165264	NDUFB6	0.156217	4.17079	5.62433	0.0177128	0.0776397	NS	NADH:ubiquinone oxidoreductase subunit B6
ENSG00000136026	CKAP4	-0.108248	5.75255	5.62202	0.0177362	0.0777182	NS	cytoskeleton associated protein 4
ENSG00000099822	HCN2	-0.232221	3.27788	5.61984	0.0177583	0.0777912	NS	hyperpolarization activated cyclic nucleotide gated potassium and sodium channel 2
ENSG00000161996	WDR90	-0.425117	1.44849	5.61905	0.0177662	0.0778022	NS	WD repeat domain 90
ENSG00000185278	ZBTB37	0.1193	6.03222	5.61679	0.0177892	0.0778788	NS	zinc finger and BTB domain containing 37
ENSG00000127863	TNFRSF19	0.358596	2.00819	5.61617	0.0177955	0.0778824	NS	TNF receptor superfamily member 19
ENSG00000005020	SKAP2	0.303379	2.44541	5.61541	0.0178033	0.0778927	NS	src kinase associated phosphoprotein 2
ENSG00000130158	DOCK6	-0.712305	0.0586256	5.61441	0.0178134	0.077913	NS	dedicator of cytokinesis 6
ENSG00000172667	ZMAT3	0.160418	4.44658	5.61124	0.0178457	0.0780304	NS	zinc finger matrin-type 3
ENSG00000134897	BIVM	0.136663	4.83848	5.60906	0.0178678	0.0781035	NS	basic, immunoglobulin-like variable motif containing
ENSG00000108528	SLC25A11	-0.127123	5.27157	5.60836	0.017875	0.0781109	NS	solute carrier family 25 member 11
ENSG00000160999	SH2B2	-0.299838	2.8309	5.60773	0.0178814	0.0781148	NS	SH2B adaptor protein 2
ENSG00000112183	RBM24	0.29129	3.01883	5.60157	0.0179443	0.0783544	NS	RNA binding motif protein 24
ENSG00000167100	SAMD14	-0.139887	5.88129	5.6013	0.0179472	0.0783544	NS	sterile alpha motif domain containing 14
ENSG00000143493	INTS7	-0.148191	4.69095	5.59623	0.0179992	0.0785575	NS	integrator complex subunit 7
ENSG00000170222	ADPRM	-0.281367	2.44135	5.59531	0.0180086	0.0785745	NS	ADP-ribose/CDP-alcohol diphosphatase, manganese dependent
ENSG00000165443	PHYHIPL	0.104415	6.08417	5.59035	0.0180597	0.078769	NS	phytanoyl-CoA 2-hydroxylase interacting protein like
ENSG00000121406	ZNF549	-0.158083	4.18552	5.58991	0.0180642	0.078769	NS	zinc finger protein 549
ENSG00000242797	GLYCTK-AS1	0.471182	0.974258	5.58869	0.0180768	0.0788001	NS	GLYCTK antisense RNA 1
ENSG00000279232	AC008522.1	-0.237146	4.21824	5.58092	0.0181572	0.0791263	NS	novel transcript, antisense to RGMB
ENSG00000203950	RTL8A	-0.341838	2.25268	5.57987	0.0181681	0.0791496	NS	retrotransposon Gag like 8A
ENSG00000103126	AXIN1	-0.181559	4.48213	5.57859	0.0181814	0.079177	NS	axin 1
ENSG00000231500	RPS18	-0.112886	8.20884	5.57756	0.018192	0.079177	NS	ribosomal protein S18
ENSG00000197892	KIF13B	-0.251984	2.92386	5.5774	0.0181937	0.079177	NS	kinesin family member 13B
ENSG00000141298	SSH2	-0.103258	6.42152	5.57712	0.0181966	0.079177	NS	slingshot protein phosphatase 2
ENSG00000197021	CXorf40B	-0.163317	4.19162	5.57514	0.0182172	0.0792428	NS	chromosome X open reading frame 40B
ENSG00000008382	MPND	-0.230776	3.49316	5.57082	0.0182622	0.0794143	NS	MPN domain containing
ENSG00000184178	SCFD2	0.279231	2.65554	5.56391	0.0183344	0.0797038	NS	sec1 family domain containing 2
ENSG00000171497	PPID	0.168165	4.12648	5.56039	0.0183714	0.0798403	NS	peptidylprolyl isomerase D
ENSG00000163602	RYBP	0.104155	6.17579	5.55846	0.0183916	0.0799039	NS	RING1 and YY1 binding protein
ENSG00000172878	METAP1D	0.313457	2.354	5.54801	0.0185017	0.0803579	NS	methionyl aminopeptidase type 1D, mitochondrial
ENSG00000170893	TRH	0.340556	1.70038	5.54359	0.0185485	0.0805174	NS	thyrotropin releasing hormone
ENSG00000155307	SAMSN1	0.684878	-0.0302029	5.54325	0.0185521	0.0805174	NS	SAM domain, SH3 domain and nuclear localization signals 1
ENSG00000136213	CHST12	-0.233259	3.11146	5.54294	0.0185554	0.0805174	NS	carbohydrate sulfotransferase 12
ENSG00000133983	COX16	0.158596	4.35515	5.53932	0.0185938	0.0806596	NS	cytochrome c oxidase assembly factor COX16
ENSG00000183379	SYNDIG1L	0.330363	2.03354	5.53694	0.0186191	0.0807451	NS	synapse differentiation inducing 1 like
ENSG00000182636	NDN	-0.113523	6.02432	5.53581	0.0186311	0.0807717	NS	necdin, MAGE family member
ENSG00000269604	AC005523.2	-0.14354	4.72586	5.5353	0.0186366	0.0807717	NS	novel transcript, antisense to FEM1A
ENSG00000146232	NFKBIE	-0.219781	3.33607	5.53	0.0186931	0.0809923	NS	NFKB inhibitor epsilon
ENSG00000178718	RPP25	0.351004	1.97528	5.52753	0.0187196	0.0810822	NS	ribonuclease P and MRP subunit p25
ENSG00000181035	SLC25A42	-0.25443	3.47483	5.52483	0.0187484	0.0811585	NS	solute carrier family 25 member 42
ENSG00000065923	SLC9A7	0.101355	6.40423	5.52482	0.0187486	0.0811585	NS	solute carrier family 9 member A7
ENSG00000116288	PARK7	0.110839	5.82804	5.52154	0.0187838	0.0812862	NS	Parkinsonism associated deglycase
ENSG00000213930	GALT	-0.200985	3.55746	5.52075	0.0187922	0.0812983	NS	galactose-1-phosphate uridylyltransferase
ENSG00000100445	SDR39U1	-0.182167	3.80487	5.51913	0.0188096	0.0813489	NS	short chain dehydrogenase/reductase family 39U member 1
ENSG00000183248	PRR36	-0.346817	2.24482	5.51824	0.0188192	0.0813649	NS	proline rich 36
ENSG00000014824	SLC30A9	0.101378	6.48671	5.51765	0.0188256	0.0813649	NS	solute carrier family 30 member 9
ENSG00000172348	RCAN2	0.13035	6.06083	5.5172	0.0188304	0.0813649	NS	regulator of calcineurin 2
ENSG00000066827	ZFAT	-0.20032	3.338	5.51284	0.0188774	0.0815432	NS	zinc finger and AT-hook domain containing
ENSG00000100354	TNRC6B	-0.129811	7.25979	5.51072	0.0189002	0.0816173	NS	trinucleotide repeat containing 6B
ENSG00000258839	MC1R	-0.32897	2.109	5.51012	0.0189068	0.0816209	NS	melanocortin 1 receptor
ENSG00000120265	PCMT1	0.0979826	6.21382	5.50486	0.0189636	0.0818288	NS	protein-L-isoaspartate (D-aspartate) O-methyltransferase
ENSG00000283029	AL139099.4	-0.440356	8.25725	5.50461	0.0189664	0.0818288	NS	RNA, 7SL, cytoplasmic 1
ENSG00000104899	AMH	-0.602042	0.340152	5.49727	0.0190462	0.082148	NS	anti-Mullerian hormone
ENSG00000172292	CERS6	0.0931689	7.8007	5.49661	0.0190534	0.0821545	NS	ceramide synthase 6
ENSG00000107263	RAPGEF1	-0.129141	5.62442	5.49604	0.0190596	0.0821564	NS	Rap guanine nucleotide exchange factor 1
ENSG00000137267	TUBB2A	-0.127656	8.87061	5.49276	0.0190954	0.0822825	NS	tubulin beta 2A class IIa
ENSG00000172590	MRPL52	-0.180122	3.69025	5.4923	0.0191004	0.0822825	NS	mitochondrial ribosomal protein L52
ENSG00000234797	RPS3AP6	-0.169356	4.73838	5.49145	0.0191097	0.0822979	NS	ribosomal protein S3A pseudogene 6
ENSG00000183454	GRIN2A	0.408045	2.22604	5.48953	0.0191307	0.0823634	NS	glutamate ionotropic receptor NMDA type subunit 2A
ENSG00000214575	CPEB1	0.248078	2.67428	5.48782	0.0191494	0.082419	NS	cytoplasmic polyadenylation element binding protein 1
ENSG00000204822	MRPL53	-0.229965	2.91572	5.48309	0.0192013	0.0826176	NS	mitochondrial ribosomal protein L53
ENSG00000160145	KALRN	-0.0944207	7.89779	5.48069	0.0192277	0.0826806	NS	kalirin RhoGEF kinase
ENSG00000101181	MTG2	-0.212863	3.38862	5.48044	0.0192304	0.0826806	NS	mitochondrial ribosome associated GTPase 2
ENSG00000113638	TTC33	0.115165	5.61719	5.48018	0.0192333	0.0826806	NS	tetratricopeptide repeat domain 33
ENSG00000140474	ULK3	-0.178978	3.87503	5.47682	0.0192703	0.0828149	NS	unc-51 like kinase 3
ENSG00000284729	AC006115.3	0.752659	0.203561	5.47281	0.0193146	0.08298	NS	novel transcript, antisense to ZIM2
ENSG00000057704	TMCC3	0.32662	2.1742	5.46278	0.0194258	0.0834326	NS	transmembrane and coiled-coil domain family 3
ENSG00000104731	KLHDC4	-0.175889	3.92115	5.4562	0.019499	0.0837221	NS	kelch domain containing 4
ENSG00000114686	MRPL3	0.129227	4.96704	5.45305	0.0195342	0.0838482	NS	mitochondrial ribosomal protein L3
ENSG00000204969	PCDHA2	-0.45399	1.01513	5.44981	0.0195704	0.0839781	NS	protocadherin alpha 2
ENSG00000178235	SLITRK1	0.11697	5.43297	5.44916	0.0195777	0.0839843	NS	SLIT and NTRK like family member 1
ENSG00000172531	PPP1CA	-0.125002	5.23636	5.44799	0.0195909	0.0840155	NS	protein phosphatase 1 catalytic subunit alpha
ENSG00000177189	RPS6KA3	0.139386	4.53621	5.44626	0.0196103	0.0840694	NS	ribosomal protein S6 kinase A3
ENSG00000182836	PLCXD3	0.318364	2.32048	5.44582	0.0196152	0.0840694	NS	phosphatidylinositol specific phospholipase C X domain containing 3
ENSG00000146426	TIAM2	0.18724	3.69608	5.44318	0.0196449	0.0841714	NS	T cell lymphoma invasion and metastasis 2
ENSG00000204152	TIMM23B	-0.315206	2.21588	5.4406	0.019674	0.0842706	NS	translocase of inner mitochondrial membrane 23 homolog B
ENSG00000169057	MECP2	-0.100839	6.478	5.43728	0.0197114	0.0844056	NS	methyl-CpG binding protein 2
ENSG00000092098	RNF31	-0.177079	4.36772	5.43412	0.019747	0.0845329	NS	ring finger protein 31
ENSG00000116030	SUMO1	0.102413	6.29969	5.43281	0.0197618	0.0845709	NS	small ubiquitin-like modifier 1
ENSG00000148384	INPP5E	-0.234131	3.65518	5.42759	0.019821	0.0847986	NS	inositol polyphosphate-5-phosphatase E
ENSG00000205220	PSMB10	-0.313928	2.03168	5.42668	0.0198314	0.0848178	NS	proteasome subunit beta 10
ENSG00000137252	HCRTR2	0.337483	1.8283	5.42494	0.0198511	0.0848766	NS	hypocretin receptor 2
ENSG00000110955	ATP5F1B	0.0876828	8.38558	5.42253	0.0198786	0.0849687	NS	ATP synthase F1 subunit beta
ENSG00000171160	MORN4	0.125903	5.07155	5.41855	0.0199239	0.0851368	NS	MORN repeat containing 4
ENSG00000103253	HAGHL	-0.561603	0.727417	5.41791	0.0199312	0.0851427	NS	hydroxyacylglutathione hydrolase like
ENSG00000161179	YDJC	-0.338446	2.03332	5.41545	0.0199593	0.0852374	NS	YdjC chitooligosaccharide deacetylase homolog
ENSG00000205903	ZNF316	-0.1467	4.64992	5.41452	0.01997	0.0852574	NS	zinc finger protein 316
ENSG00000129933	MAU2	-0.134972	5.34981	5.40982	0.0200237	0.0854405	NS	MAU2 sister chromatid cohesion factor
ENSG00000198689	SLC9A6	0.0998421	6.78503	5.40973	0.0200248	0.0854405	NS	solute carrier family 9 member A6
ENSG00000119714	GPR68	0.450115	0.988593	5.40338	0.0200977	0.085726	NS	G protein-coupled receptor 68
ENSG00000188997	KCTD21	-0.261396	3.30147	5.40184	0.0201155	0.0857712	NS	potassium channel tetramerization domain containing 21
ENSG00000142549	IGLON5	-0.161378	5.26771	5.40142	0.0201203	0.0857712	NS	IgLON family member 5
ENSG00000204130	RUFY2	0.11716	5.16071	5.39915	0.0201465	0.0858571	NS	RUN and FYVE domain containing 2
ENSG00000171843	MLLT3	0.106046	6.67599	5.39749	0.0201657	0.0859132	NS	MLLT3, super elongation complex subunit
ENSG00000128655	PDE11A	0.369791	1.56269	5.39572	0.0201862	0.085943	NS	phosphodiesterase 11A
ENSG00000179091	CYC1	-0.139013	5.04795	5.39561	0.0201875	0.085943	NS	cytochrome c1
ENSG00000147854	UHRF2	-0.137361	4.86191	5.39533	0.0201908	0.085943	NS	ubiquitin like with PHD and ring finger domains 2
ENSG00000274523	RCC1L	-0.122392	4.86021	5.39438	0.0202017	0.0859445	NS	RCC1 like
ENSG00000164683	HEY1	0.418592	1.52401	5.39426	0.0202031	0.0859445	NS	hes related family bHLH transcription factor with YRPW motif 1
ENSG00000172059	KLF11	0.178596	3.92838	5.38907	0.0202633	0.0861545	NS	Kruppel like factor 11
ENSG00000102870	ZNF629	-0.11292	6.33516	5.38896	0.0202646	0.0861545	NS	zinc finger protein 629
ENSG00000277124	RF01888	1.18164	-0.157456	5.38605	0.0202984	0.0862577	NS
ENSG00000182173	TSEN54	-0.369096	1.8314	5.38565	0.020303	0.0862577	NS	tRNA splicing endonuclease subunit 54
ENSG00000165194	PCDH19	-0.119511	5.7457	5.38531	0.0203069	0.0862577	NS	protocadherin 19
ENSG00000100678	SLC8A3	0.192625	3.66611	5.38084	0.0203591	0.0864537	NS	solute carrier family 8 member A3
ENSG00000144285	SCN1A	0.352706	2.60188	5.37974	0.0203719	0.0864823	NS	sodium voltage-gated channel alpha subunit 1
ENSG00000104872	PIH1D1	-0.182988	4.16994	5.37792	0.0203932	0.0865047	NS	PIH1 domain containing 1
ENSG00000124164	VAPB	0.111545	5.86985	5.37763	0.0203966	0.0865047	NS	VAMP associated protein B and C
ENSG00000148516	ZEB1	-0.0987128	6.23278	5.37727	0.0204007	0.0865047	NS	zinc finger E-box binding homeobox 1
ENSG00000162522	KIAA1522	-0.176603	4.29403	5.37721	0.0204014	0.0865047	NS	KIAA1522
ENSG00000136933	RABEPK	0.242904	3.35073	5.37582	0.0204177	0.086548	NS	Rab9 effector protein with kelch motifs
ENSG00000198625	MDM4	-0.109695	5.403	5.37513	0.0204259	0.0865569	NS	MDM4, p53 regulator
ENSG00000219481	NBPF1	-0.0918257	7.19422	5.37424	0.0204363	0.0865753	NS	NBPF member 1
ENSG00000116852	KIF21B	-0.122371	9.1125	5.37248	0.0204569	0.086637	NS	kinesin family member 21B
ENSG00000158122	PRXL2C	0.696571	-0.0452051	5.36926	0.0204946	0.0867711	NS	peroxiredoxin like 2C
ENSG00000118412	CASP8AP2	0.123158	5.56326	5.36311	0.020567	0.0870518	NS	caspase 8 associated protein 2
ENSG00000153933	DGKE	0.128367	4.9494	5.36103	0.0205916	0.08713	NS	diacylglycerol kinase epsilon
ENSG00000169220	RGS14	0.376525	1.83322	5.35624	0.0206483	0.0873439	NS	regulator of G protein signaling 14
ENSG00000167393	PPP2R3B	-0.225456	3.16945	5.35277	0.0206894	0.087492	NS	protein phosphatase 2 regulatory subunit B''beta
ENSG00000177463	NR2C2	-0.0971015	6.56854	5.3508	0.0207128	0.087565	NS	nuclear receptor subfamily 2 group C member 2
ENSG00000131711	MAP1B	0.0999971	11.7814	5.34088	0.020831	0.0880159	NS	microtubule associated protein 1B
ENSG00000112320	SOBP	-0.100587	5.90215	5.34038	0.0208369	0.0880159	NS	sine oculis binding protein homolog
ENSG00000167123	CERCAM	-0.61737	0.470292	5.3403	0.0208379	0.0880159	NS	cerebral endothelial cell adhesion molecule
ENSG00000156853	ZNF689	-0.155864	4.74144	5.33612	0.0208879	0.0881982	NS	zinc finger protein 689
ENSG00000204438	GPANK1	-0.214535	3.38083	5.33566	0.0208934	0.0881982	NS	G-patch domain and ankyrin repeats 1
ENSG00000100307	CBX7	-0.34382	1.81155	5.33166	0.0209414	0.0883646	NS	chromobox 7
ENSG00000213058	AL365357.1	-0.257641	2.74185	5.33134	0.0209452	0.0883646	NS	ribosomal protein S14 (RPS14) pseudogene
ENSG00000167972	ABCA3	-0.118512	6.68547	5.33061	0.0209541	0.0883758	NS	ATP binding cassette subfamily A member 3
ENSG00000164022	AIMP1	0.165872	4.1058	5.32904	0.020973	0.0884294	NS	aminoacyl tRNA synthetase complex interacting multifunctional protein 1
ENSG00000112081	SRSF3	0.102101	6.9139	5.32568	0.0210134	0.0885622	NS	serine and arginine rich splicing factor 3
ENSG00000093144	ECHDC1	0.145817	4.51094	5.32539	0.0210169	0.0885622	NS	ethylmalonyl-CoA decarboxylase 1
ENSG00000133619	KRBA1	-0.257772	3.2073	5.3226	0.0210505	0.088678	NS	KRAB-A domain containing 1
ENSG00000090861	AARS	-0.102441	6.59916	5.32172	0.0210612	0.0886966	NS	alanyl-tRNA synthetase
ENSG00000184207	PGP	-0.25121	2.95981	5.31693	0.0211192	0.0888947	NS	phosphoglycolate phosphatase
ENSG00000184611	KCNH7	0.164932	4.24223	5.31681	0.0211207	0.0888947	NS	potassium voltage-gated channel subfamily H member 7
ENSG00000185596	WASH3P	-0.226911	3.86067	5.31397	0.0211551	0.0890134	NS	WAS protein family homolog 3, pseudogene
ENSG00000183605	SFXN4	0.360598	1.80304	5.31234	0.0211749	0.0890706	NS	sideroflexin 4
ENSG00000141002	TCF25	-0.117312	6.22313	5.30961	0.0212081	0.0891838	NS	transcription factor 25
ENSG00000096717	SIRT1	-0.119704	5.19466	5.2998	0.0213278	0.089661	NS	sirtuin 1
ENSG00000149256	TENM4	0.0991098	6.3037	5.29855	0.0213431	0.0896989	NS	teneurin transmembrane protein 4
ENSG00000130283	GDF1	-0.350719	1.87882	5.2976	0.0213548	0.0897217	NS	growth differentiation factor 1
ENSG00000280649	AC245100.8	-0.471686	0.973866	5.29705	0.0213616	0.0897238	NS	TEC
ENSG00000156875	MFSD14A	0.138363	5.53371	5.29231	0.0214198	0.0899419	NS	major facilitator superfamily domain containing 14A
ENSG00000260941	LINC00622	0.452133	0.82862	5.29078	0.0214386	0.0899567	NS	long intergenic non-protein coding RNA 622
ENSG00000152601	MBNL1	0.143796	4.39775	5.29038	0.0214435	0.0899567	NS	muscleblind like splicing regulator 1
ENSG00000127540	UQCR11	-0.146663	4.57985	5.29013	0.0214466	0.0899567	NS	ubiquinol-cytochrome c reductase, complex III subunit XI
ENSG00000105472	CLEC11A	-0.476602	0.794265	5.28997	0.0214485	0.0899567	NS	C-type lectin domain containing 11A
ENSG00000125977	EIF2S2	-0.11337	5.75076	5.28878	0.0214633	0.089992	NS	eukaryotic translation initiation factor 2 subunit beta
ENSG00000168246	UBTD2	-0.104393	5.80856	5.28728	0.0214818	0.0900433	NS	ubiquitin domain containing 2
ENSG00000139620	KANSL2	-0.115346	5.20882	5.28665	0.0214895	0.0900493	NS	KAT8 regulatory NSL complex subunit 2
ENSG00000111229	ARPC3	0.108194	5.64794	5.27985	0.0215736	0.0903749	NS	actin related protein 2/3 complex subunit 3
ENSG00000136161	RCBTB2	-0.199557	3.67609	5.27887	0.0215858	0.0903789	NS	RCC1 and BTB domain containing protein 2
ENSG00000159784	FAM131B	-0.120647	6.73049	5.27831	0.0215928	0.0903789	NS	family with sequence similarity 131 member B
ENSG00000138756	BMP2K	0.129866	4.58556	5.27825	0.0215935	0.0903789	NS	BMP2 inducible kinase
ENSG00000255072	PIGY	-0.543169	0.814955	5.27718	0.0216067	0.090403	NS	phosphatidylinositol glycan anchor biosynthesis class Y
ENSG00000163947	ARHGEF3	0.174124	3.93574	5.27676	0.0216119	0.090403	NS	Rho guanine nucleotide exchange factor 3
ENSG00000172057	ORMDL3	-0.121151	5.14977	5.27549	0.0216277	0.0904424	NS	ORMDL sphingolipid biosynthesis regulator 3
ENSG00000144445	KANSL1L	-0.130297	4.81559	5.2749	0.021635	0.0904465	NS	KAT8 regulatory NSL complex subunit 1 like
ENSG00000162849	KIF26B	0.130218	5.93955	5.27377	0.0216491	0.0904792	NS	kinesin family member 26B
ENSG00000260034	LCMT1-AS2	-0.594	0.501605	5.26725	0.0217303	0.090792	NS	LCMT1 antisense RNA 2
ENSG00000135063	FAM189A2	0.550737	0.420574	5.25998	0.0218213	0.0911454	NS	family with sequence similarity 189 member A2
ENSG00000172613	RAD9A	-0.265229	2.93239	5.25578	0.0218741	0.0913391	NS	RAD9 checkpoint clamp component A
ENSG00000160695	VPS11	-0.130312	4.75507	5.25383	0.0218985	0.0914018	NS	VPS11, CORVET/HOPS core subunit
ENSG00000069020	MAST4	0.235836	3.61969	5.25356	0.0219019	0.0914018	NS	microtubule associated serine/threonine kinase family member 4
ENSG00000159733	ZFYVE28	-0.41883	1.29167	5.25232	0.0219175	0.0914401	NS	zinc finger FYVE-type containing 28
ENSG00000132376	INPP5K	-0.145455	4.58385	5.2502	0.0219443	0.0915252	NS	inositol polyphosphate-5-phosphatase K
ENSG00000146072	TNFRSF21	0.10529	5.66291	5.24781	0.0219744	0.091624	NS	TNF receptor superfamily member 21
ENSG00000260272	AC093525.2	-0.906154	1.29087	5.24582	0.0219996	0.0916913	NS	novel protein
ENSG00000246705	H2AFJ	-0.243138	2.75005	5.24552	0.0220033	0.0916913	NS	H2A histone family member J
ENSG00000117984	CTSD	-0.162744	5.27366	5.23778	0.0221015	0.0920734	NS	cathepsin D
ENSG00000157184	CPT2	0.234265	3.07062	5.23548	0.0221306	0.092168	NS	carnitine palmitoyltransferase 2
ENSG00000089048	ESF1	0.201418	3.31181	5.23337	0.0221575	0.0922531	NS	ESF1 nucleolar pre-rRNA processing protein homolog
ENSG00000279561	AL845472.1	0.1729	4.06204	5.22561	0.0222567	0.0926388	NS	uncharacterized LOC100132249
ENSG00000139233	LLPH	0.167014	3.97762	5.22409	0.0222761	0.0926657	NS	LLP homolog, long-term synaptic facilitation factor
ENSG00000167632	TRAPPC9	-0.114219	5.26257	5.22396	0.0222777	0.0926657	NS	trafficking protein particle complex 9
ENSG00000156639	ZFAND3	-0.113678	5.09564	5.22358	0.0222826	0.0926657	NS	zinc finger AN1-type containing 3
ENSG00000184985	SORCS2	-0.14572	4.45349	5.22268	0.0222942	0.092687	NS	sortilin related VPS10 domain containing receptor 2
ENSG00000135686	KLHL36	0.105583	5.73943	5.21752	0.0223604	0.092922	NS	kelch like family member 36
ENSG00000164548	TRA2A	0.124363	5.18579	5.21726	0.0223637	0.092922	NS	transformer 2 alpha homolog
ENSG00000174749	FAM241A	0.476645	1.20904	5.2167	0.022371	0.0929253	NS	family with sequence similarity 241 member A
ENSG00000176986	SEC24C	-0.116875	6.13743	5.21364	0.0224103	0.0930614	NS	SEC24 homolog C, COPII coat complex component
ENSG00000159239	AC005041.1	0.351315	1.81114	5.21313	0.0224169	0.0930618	NS	novel transcript
ENSG00000075303	SLC25A40	0.198521	3.37316	5.21212	0.0224299	0.0930887	NS	solute carrier family 25 member 40
ENSG00000215386	MIR99AHG	0.483435	0.700173	5.20462	0.0225269	0.0934552	NS	mir-99a-let-7c cluster host gene
ENSG00000156486	KCNS2	0.437792	1.3734	5.20424	0.0225318	0.0934552	NS	potassium voltage-gated channel modifier subfamily S member 2
ENSG00000004139	SARM1	-0.149814	5.07113	5.20378	0.0225379	0.0934552	NS	sterile alpha and TIR motif containing 1
ENSG00000127554	GFER	-0.17766	3.77409	5.19563	0.0226437	0.0938669	NS	growth factor, augmenter of liver regeneration
ENSG00000173540	GMPPB	-0.204159	4.2312	5.19451	0.0226584	0.0938758	NS	GDP-mannose pyrophosphorylase B
ENSG00000102879	CORO1A	-0.1737	4.16411	5.19446	0.022659	0.0938758	NS	coronin 1A
ENSG00000125247	TMTC4	0.0989033	6.21157	5.18952	0.0227235	0.0941159	NS	transmembrane and tetratricopeptide repeat containing 4
ENSG00000196878	LAMB3	0.387509	1.90699	5.18623	0.0227666	0.0942667	NS	laminin subunit beta 3
ENSG00000115761	NOL10	-0.200547	3.28168	5.18473	0.0227862	0.0943209	NS	nucleolar protein 10
ENSG00000132600	PRMT7	-0.17674	3.91457	5.1804	0.022843	0.0945285	NS	protein arginine methyltransferase 7
ENSG00000171735	CAMTA1	-0.0885499	7.13191	5.17943	0.0228558	0.0945541	NS	calmodulin binding transcription activator 1
ENSG00000109270	LAMTOR3	0.0979605	6.29906	5.17872	0.0228651	0.0945653	NS	late endosomal/lysosomal adaptor, MAPK and MTOR activator 3
ENSG00000261377	PDCD6IPP2	0.606142	0.247756	5.17821	0.0228719	0.094566	NS	PDCD6IP pseudogene 2
ENSG00000167552	TUBA1A	0.110788	12.5048	5.1732	0.022938	0.0947863	NS	tubulin alpha 1a
ENSG00000158062	UBXN11	-0.275136	2.34473	5.17316	0.0229385	0.0947863	NS	UBX domain protein 11
ENSG00000131174	COX7B	0.10788	5.8671	5.16776	0.0230099	0.0950506	NS	cytochrome c oxidase subunit 7B
ENSG00000111716	LDHB	0.0920684	7.78325	5.16732	0.0230158	0.0950506	NS	lactate dehydrogenase B
ENSG00000176476	SGF29	-0.176765	3.93401	5.16473	0.02305	0.0951645	NS	SAGA complex associated factor 29
ENSG00000160214	RRP1	-0.218045	3.59866	5.16185	0.0230883	0.0952951	NS	ribosomal RNA processing 1
ENSG00000197183	NOL4L	-0.0986893	6.8793	5.16111	0.0230982	0.0953083	NS	nucleolar protein 4 like
ENSG00000047315	POLR2B	0.0879798	7.28633	5.15874	0.0231297	0.0953962	NS	RNA polymerase II subunit B
ENSG00000114388	NPRL2	-0.174296	3.81452	5.1585	0.0231328	0.0953962	NS	NPR2 like, GATOR1 complex subunit
ENSG00000143924	EML4	0.108375	5.48887	5.15505	0.0231789	0.0955587	NS	echinoderm microtubule associated protein like 4
ENSG00000171861	MRM3	-0.245915	2.89243	5.14518	0.023311	0.0960753	NS	mitochondrial rRNA methyltransferase 3
ENSG00000175175	PPM1E	0.0931205	6.47409	5.1445	0.0233202	0.0960856	NS	protein phosphatase, Mg2+/Mn2+ dependent 1E
ENSG00000105176	URI1	0.127149	5.03129	5.14217	0.0233515	0.0961423	NS	URI1, prefoldin like chaperone
ENSG00000186432	KPNA4	0.0892724	7.00156	5.14197	0.0233541	0.0961423	NS	karyopherin subunit alpha 4
ENSG00000062282	DGAT2	0.500092	0.972696	5.14197	0.0233541	0.0961423	NS	diacylglycerol O-acyltransferase 2
ENSG00000204386	NEU1	-0.157787	4.27558	5.13746	0.0234149	0.0963452	NS	neuraminidase 1
ENSG00000144369	FAM171B	0.105975	6.95371	5.13691	0.0234222	0.0963452	NS	family with sequence similarity 171 member B
ENSG00000132024	CC2D1A	-0.204759	3.86775	5.13681	0.0234236	0.0963452	NS	coiled-coil and C2 domain containing 1A
ENSG00000136895	GARNL3	0.158718	4.54564	5.1358	0.0234373	0.0963736	NS	GTPase activating Rap/RanGAP domain like 3
ENSG00000160218	TRAPPC10	-0.115995	5.56091	5.13453	0.0234545	0.0964166	NS	trafficking protein particle complex 10
ENSG00000181472	ZBTB2	-0.187733	3.66574	5.13223	0.0234855	0.0965161	NS	zinc finger and BTB domain containing 2
ENSG00000166833	NAV2	0.210351	4.44019	5.13109	0.023501	0.0965515	NS	neuron navigator 2
ENSG00000119865	CNRIP1	0.119111	4.98962	5.1306	0.0235076	0.0965515	NS	cannabinoid receptor interacting protein 1
ENSG00000183166	CALN1	0.224764	4.28448	5.1293	0.0235253	0.0965962	NS	calneuron 1
ENSG00000231952	DPY19L1P2	-0.605285	0.380463	5.12658	0.0235622	0.09672	NS	DPY19L1 pseudogene 2
ENSG00000171863	RPS7	-0.107331	7.59795	5.11583	0.0237085	0.0972687	NS	ribosomal protein S7
ENSG00000196693	ZNF33B	-0.1062	5.78954	5.11576	0.0237094	0.0972687	NS	zinc finger protein 33B
ENSG00000176248	ANAPC2	-0.207848	3.24641	5.11515	0.0237178	0.0972696	NS	anaphase promoting complex subunit 2
ENSG00000198856	OSTC	0.172469	3.89385	5.11475	0.0237233	0.0972696	NS	oligosaccharyltransferase complex non-catalytic subunit
ENSG00000184465	WDR27	-0.20606	3.4616	5.11104	0.023774	0.0974187	NS	WD repeat domain 27
ENSG00000169184	MN1	-0.161369	4.6393	5.11076	0.0237779	0.0974187	NS	MN1 proto-oncogene, transcriptional regulator
ENSG00000143409	MINDY1	-0.184798	4.4994	5.1106	0.0237801	0.0974187	NS	MINDY lysine 48 deubiquitinase 1
ENSG00000166342	NETO1	0.451031	1.1478	5.10981	0.0237909	0.0974351	NS	neuropilin and tolloid like 1
ENSG00000165507	DEPP1	0.322555	2.32658	5.10839	0.0238104	0.0974506	NS	DEPP1, autophagy regulator
ENSG00000105287	PRKD2	-0.332988	1.68129	5.1083	0.0238117	0.0974506	NS	protein kinase D2
ENSG00000137486	ARRB1	0.195696	4.37769	5.10804	0.0238152	0.0974506	NS	arrestin beta 1
ENSG00000113448	PDE4D	0.091452	6.92172	5.10714	0.0238275	0.0974732	NS	phosphodiesterase 4D
ENSG00000085185	BCORL1	-0.173938	4.33945	5.10272	0.0238883	0.0976938	NS	BCL6 corepressor like 1
ENSG00000162706	CADM3	-0.101792	7.3915	5.10193	0.0238992	0.0977104	NS	cell adhesion molecule 3
ENSG00000116863	ADPRHL2	-0.161077	4.05873	5.0996	0.0239313	0.0978137	NS	ADP-ribosylhydrolase like 2
ENSG00000050628	PTGER3	0.195505	4.11267	5.09602	0.0239808	0.0979664	NS	prostaglandin E receptor 3
ENSG00000115875	SRSF7	0.107634	5.70293	5.09591	0.0239824	0.0979664	NS	serine and arginine rich splicing factor 7
ENSG00000105607	GCDH	-0.314006	2.01544	5.09443	0.0240028	0.0980216	NS	glutaryl-CoA dehydrogenase
ENSG00000132938	MTUS2	0.228813	2.98644	5.09312	0.0240209	0.0980519	NS	microtubule associated scaffold protein 2
ENSG00000133739	LRRCC1	0.253691	2.59549	5.09277	0.0240258	0.0980519	NS	leucine rich repeat and coiled-coil centrosomal protein 1
ENSG00000151327	FAM177A1	0.134394	4.98528	5.09202	0.0240361	0.0980519	NS	family with sequence similarity 177 member A1
ENSG00000179889	PDXDC1	0.0989305	5.92328	5.09192	0.0240376	0.0980519	NS	pyridoxal dependent decarboxylase domain containing 1
ENSG00000259768	AC004943.2	-0.343169	1.92625	5.08695	0.0241065	0.0983047	NS	novel transcript, antisense to ZFHX3
ENSG00000198932	GPRASP1	0.202514	3.82955	5.08464	0.0241386	0.0983992	NS	G protein-coupled receptor associated sorting protein 1
ENSG00000162415	ZSWIM5	-0.111555	5.70951	5.0843	0.0241435	0.0983992	NS	zinc finger SWIM-type containing 5
ENSG00000232859	LYRM9	-0.262565	2.53328	5.08179	0.0241783	0.0985133	NS	LYR motif containing 9
ENSG00000182307	C8orf33	0.107122	5.32298	5.07971	0.0242075	0.0986039	NS	chromosome 8 open reading frame 33
ENSG00000143970	ASXL2	-0.152531	4.37525	5.07832	0.0242268	0.0986545	NS	ASXL transcriptional regulator 2
ENSG00000168672	FAM84B	0.220199	2.94202	5.07437	0.024282	0.0988512	NS	family with sequence similarity 84 member B
ENSG00000135164	DMTF1	-0.10855	5.48908	5.0647	0.0244179	0.0993759	NS	cyclin D binding myb like transcription factor 1
ENSG00000145016	RUBCN	-0.117478	5.76326	5.0625	0.024449	0.0994742	NS	RUN and cysteine rich domain containing beclin 1 interacting protein
ENSG00000240086	AC092969.1	0.354146	1.61388	5.05898	0.0244987	0.0996481	NS	novel transcript, antisense to EPHB1
ENSG00000197714	ZNF460	-0.127221	5.80675	5.05681	0.0245294	0.0997265	NS	zinc finger protein 460
ENSG00000221890	NPTXR	0.121829	5.95842	5.05663	0.0245319	0.0997265	NS	neuronal pentraxin receptor
ENSG00000118816	CCNI	-0.0871682	9.32255	5.05231	0.0245931	0.0999467	NS	cyclin I
ENSG00000173960	UBXN2A	-0.126174	4.85895	5.04829	0.0246503	0.10015	NS	UBX domain protein 2A
ENSG00000187866	FAM122A	-0.151142	4.1164	5.04679	0.0246717	0.100209	NS	family with sequence similarity 122A
ENSG00000123178	SPRYD7	0.21119	3.53722	5.04407	0.0247103	0.100337	NS	SPRY domain containing 7
ENSG00000214338	SOGA3	-0.150026	6.07803	5.04311	0.0247241	0.100365	NS	SOGA family member 3
ENSG00000163807	KIAA1143	0.123225	5.44352	5.04203	0.0247395	0.100399	NS	KIAA1143
ENSG00000163472	TMEM79	-0.393636	1.40835	5.04091	0.0247555	0.100435	NS	transmembrane protein 79
ENSG00000168556	ING2	0.244945	2.70462	5.03755	0.0248036	0.100602	NS	inhibitor of growth family member 2
ENSG00000161618	ALDH16A1	-0.327023	2.01662	5.03651	0.0248184	0.100626	NS	aldehyde dehydrogenase 16 family member A1
ENSG00000131378	RFTN1	0.0955444	6.91198	5.03614	0.0248237	0.100626	NS	raftlin, lipid raft linker 1
ENSG00000072682	P4HA2	0.441896	1.03667	5.03378	0.0248576	0.100735	NS	prolyl 4-hydroxylase subunit alpha 2
ENSG00000154917	RAB6B	0.0934922	7.04079	5.03182	0.0248858	0.100821	NS	RAB6B, member RAS oncogene family
ENSG00000138796	HADH	0.229456	3.20599	5.03119	0.0248949	0.100829	NS	hydroxyacyl-CoA dehydrogenase
ENSG00000071537	SEL1L	0.0974852	6.34788	5.03027	0.024908	0.100853	NS	SEL1L, ERAD E3 ligase adaptor subunit
ENSG00000164902	PHAX	0.109631	5.26863	5.02845	0.0249342	0.100931	NS	phosphorylated adaptor for RNA export
ENSG00000105088	OLFM2	-0.133467	5.68757	5.02616	0.0249672	0.101029	NS	olfactomedin 2
ENSG00000230091	TMEM254-AS1	0.401541	1.32735	5.02578	0.0249727	0.101029	NS	TMEM254 antisense RNA 1
ENSG00000095319	NUP188	-0.111491	5.15222	5.02071	0.0250458	0.10127	NS	nucleoporin 188
ENSG00000172456	FGGY	0.296331	2.23573	5.02068	0.0250463	0.10127	NS	FGGY carbohydrate kinase domain containing
ENSG00000246695	RASSF8-AS1	0.353257	1.619	5.01866	0.0250756	0.10136	NS	RASSF8 antisense RNA 1
ENSG00000101445	PPP1R16B	0.24737	2.80504	5.01541	0.0251227	0.101521	NS	protein phosphatase 1 regulatory subunit 16B
ENSG00000196782	MAML3	-0.113475	5.81328	5.01217	0.0251697	0.101682	NS	mastermind like transcriptional coactivator 3
ENSG00000119431	HDHD3	-0.219879	2.91213	5.01076	0.0251902	0.101737	NS	haloacid dehalogenase like hydrolase domain containing 3
ENSG00000130779	CLIP1	0.109817	5.74531	5.00898	0.0252162	0.101813	NS	CAP-Gly domain containing linker protein 1
ENSG00000103187	COTL1	0.0930116	6.39596	5.00423	0.0252855	0.102035	NS	coactosin like F-actin binding protein 1
ENSG00000223960	PRKRA-AS1	-0.280828	2.27544	5.00397	0.0252892	0.102035	NS	PRKRA antisense RNA 1
ENSG00000178105	DDX10	0.166536	3.99808	5.00373	0.0252927	0.102035	NS	DEAD-box helicase 10
ENSG00000187109	NAP1L1	-0.10359	7.73068	5.00269	0.0253079	0.102068	NS	nucleosome assembly protein 1 like 1
ENSG00000279602	AC109326.1	-0.33519	2.81801	5.00086	0.0253348	0.102147	NS	TEC
ENSG00000105290	APLP1	-0.117422	8.08242	4.99831	0.025372	0.102261	NS	amyloid beta precursor like protein 1
ENSG00000112305	SMAP1	0.102025	6.25576	4.99796	0.0253772	0.102261	NS	small ArfGAP 1
ENSG00000076604	TRAF4	-0.156568	5.94056	4.99493	0.0254217	0.102411	NS	TNF receptor associated factor 4
ENSG00000083750	RRAGB	0.1068	5.48898	4.99279	0.0254532	0.102509	NS	Ras related GTP binding B
[truncated: 12,252 more rows]

## Sheet: DEGs
Up regulated in control cortical neurons												Down regulated in control cortical neurons
Ensembl	Symbol	DFBC-DFBSLO_logFC	DFBC-DFBSLO_logCPM	DFBC-DFBSLO_LR	DFBC-DFBSLO_PValue	DFBC-DFBSLO_FDR	DFBC-DFBSLO_Status	Gene Name				Ensembl	Symbol	DFBC-DFBSLO_logFC	DFBC-DFBSLO_logCPM	DFBC-DFBSLO_LR	DFBC-DFBSLO_PValue	DFBC-DFBSLO_FDR	DFBC-DFBSLO_Status	Gene Name
ENSG00000153012	LGI2	0.992954	4.59702	282.333	2.32949e-63	3.32767e-59	UP	leucine rich repeat LGI family member 2				ENSG00000270299	AL121758.1	-10.3854	1.38413	109.535	1.23911e-25	1.26433e-22	DOWN	novel protein
ENSG00000114450	GNB4	0.838351	6.29285	245.964	`	1.40636e-51	UP	G protein subunit beta 4				ENSG00000269900	RMRP	-0.700451	9.40955	87.5514	8.21188e-21	2.93267e-18	DOWN	RNA component of mitochondrial RNA processing endoribonuclease
ENSG00000186297	GABRA5	1.00893	4.25338	217.287	3.53259e-49	1.6821e-45	UP	gamma-aminobutyric acid type A receptor alpha5 subunit				ENSG00000278828	HIST1H3H	-0.736064	3.95291	87.2298	9.66171e-21	3.36628e-18	DOWN	histone cluster 1 H3 family member h
ENSG00000145864	GABRB2	0.622235	6.8289	181.47	2.31439e-41	8.26526e-38	UP	gamma-aminobutyric acid type A receptor beta2 subunit				ENSG00000278249	SCARNA2	-0.791822	7.45999	78.976	6.28677e-19	1.83279e-16	DOWN	small Cajal body-specific RNA 2
ENSG00000178568	ERBB4	1.23032	3.68443	176.227	3.23004e-40	9.22821e-37	UP	erb-b2 receptor tyrosine kinase 4				ENSG00000196747	HIST1H2AI	-0.781869	3.44758	77.8517	1.11076e-18	2.99381e-16	DOWN	histone cluster 1 H2A family member i
ENSG00000072657	TRHDE	0.695922	4.87598	137.873	7.76735e-32	1.10957e-28	UP	thyrotropin releasing hormone degrading enzyme				ENSG00000259001	AL355075.4	-0.682071	8.5845	68.3123	1.39549e-16	2.76869e-14	DOWN	ribonuclease P RNA component H1
ENSG00000022355	GABRA1	0.75542	4.07913	107.38	3.67548e-25	2.76338e-22	UP	gamma-aminobutyric acid type A receptor alpha1 subunit				ENSG00000128965	CHAC1	-0.716721	3.69796	61.5534	4.30904e-15	6.61877e-13	DOWN	ChaC glutathione specific gamma-glutamylcyclotransferase 1
ENSG00000101327	PDYN	0.970119	3.24333	106.92	4.63419e-25	3.30997e-22	UP	prodynorphin				ENSG00000278677	HIST1H2AM	-0.67723	3.72092	53.5384	2.53582e-13	2.87493e-11	DOWN	histone cluster 1 H2A family member m
ENSG00000140945	CDH13	1.26142	3.22733	106.126	6.91868e-25	4.70635e-22	UP	cadherin 13				ENSG00000279592	AC010653.2	-1.29598	2.47686	52.7604	3.76824e-13	4.04732e-11	DOWN	novel transcript
ENSG00000168959	GRM5	0.613145	5.31152	105.998	7.38005e-25	4.792e-22	UP	glutamate metabotropic receptor 5				ENSG00000220793	RPL21P119	-1.14846	4.00923	48.7188	2.95426e-12	2.75828e-10	DOWN	ribosomal protein L21 pseudogene 119
ENSG00000117598	PLPPR5	0.754388	4.09775	104.597	1.49696e-24	8.91e-22	UP	phospholipid phosphatase related 5				ENSG00000275714	HIST1H3A	-0.771039	2.56593	46.3702	9.78912e-12	8.42395e-10	DOWN	histone cluster 1 H3 family member a
ENSG00000079689	SCGN	0.860413	3.65308	96.1363	1.07242e-22	4.78736e-20	UP	secretagogin, EF-hand calcium binding protein				ENSG00000197530	MIB2	-0.711054	3.95908	45.858	1.27146e-11	1.08112e-09	DOWN	mindbomb E3 ubiquitin protein ligase 2
ENSG00000183715	OPCML	0.8361	5.0065	94.7779	2.12994e-22	9.22005e-20	UP	opioid binding protein/cell adhesion molecule like				ENSG00000183458	AC138932.1	-1.04241	3.06555	44.2162	2.94036e-11	2.34654e-09	DOWN	polycystic kidney disease 1 (autosomal dominant) (PKD1) pseudogene
ENSG00000280165	PCDH20	0.792003	3.74157	94.1757	2.88722e-22	1.21306e-19	UP	protocadherin 20				ENSG00000274292	AC084018.2	-0.873358	1.8852	31.9367	1.59283e-08	6.6531e-07	DOWN	novel transcript
ENSG00000163285	GABRG1	0.946521	3.18641	92.9263	5.42771e-22	2.15375e-19	UP	gamma-aminobutyric acid type A receptor gamma1 subunit				ENSG00000220323	HIST2H2BD	-1.24338	1.38167	31.3441	2.16114e-08	8.77043e-07	DOWN	histone cluster 2 H2B family member d (pseudogene)
ENSG00000150893	FREM2	0.812729	3.92344	83.2921	7.07829e-20	2.29803e-17	UP	FRAS1 related extracellular matrix protein 2				ENSG00000132005	RFX1	-0.732381	2.67106	29.1219	6.79644e-08	2.42718e-06	DOWN	regulatory factor X1
ENSG00000169427	KCNK9	0.80068	3.79143	80.1088	3.54349e-19	1.12486e-16	UP	potassium two pore domain channel subfamily K member 9				ENSG00000219814	RPL23AP47	-8.11304	-0.668949	29.0336	7.11329e-08	2.52769e-06	DOWN	ribosomal protein L23a pseudogene 47
ENSG00000206585	RNVU1-7	11.6763	2.61631	79.162	5.72205e-19	1.70291e-16	UP	RNA, variant U1 small nuclear 7				ENSG00000274276	CBSL	-0.735719	3.58407	28.0158	1.2033e-07	4.04451e-06	DOWN	cystathionine-beta-synthase like
ENSG00000111885	MAN1A1	0.703427	4.11349	78.4216	8.32372e-19	2.37809e-16	UP	mannosidase alpha class 1A member 1				ENSG00000259976	AC093010.3	-1.36252	1.41352	27.4945	1.57543e-07	5.10316e-06	DOWN	novel transcript
ENSG00000147246	HTR2C	1.22715	2.18936	71.7511	2.44126e-17	5.36513e-15	UP	5-hydroxytryptamine receptor 2C				ENSG00000270276	HIST2H4B	-0.731828	4.18375	26.8512	2.19742e-07	6.86875e-06	DOWN	histone cluster 2 H4 family member b
ENSG00000145451	GLRA3	0.916548	3.12045	70.7665	4.02101e-17	8.44708e-15	UP	glycine receptor alpha 3				ENSG00000204922	UQCC3	-0.688396	2.01627	25.6243	4.14793e-07	1.18034e-05	DOWN	ubiquinol-cytochrome c reductase complex assembly factor 3
ENSG00000112309	B3GAT2	0.722718	3.48874	69.0177	9.75817e-17	1.99136e-14	UP	beta-1,3-glucuronyltransferase 2				ENSG00000168282	MGAT2	-0.689443	2.97485	25.0417	5.61025e-07	1.50927e-05	DOWN	mannosyl (alpha-1,6-)-glycoprotein beta-1,2-N-acetylglucosaminyltransferase
ENSG00000283154	IQCJ-SCHIP1	0.754811	3.93695	65.5978	5.53015e-16	9.75286e-14	UP	IQCJ-SCHIP1 readthrough				ENSG00000079435	LIPE	-0.618745	2.40345	23.8284	1.05316e-06	2.62098e-05	DOWN	lipase E, hormone sensitive type
ENSG00000175899	A2M	1.76943	0.982117	59.9211	9.87393e-15	1.45149e-12	UP	alpha-2-macroglobulin				ENSG00000254681	PKD1P5	-0.702202	2.95677	23.7523	1.09565e-06	2.69851e-05	DOWN	polycystin 1, transient receptor potential channel interacting pseudogene 5
ENSG00000196482	ESRRG	0.859285	2.82328	58.3261	2.22078e-14	3.02132e-12	UP	estrogen related receptor gamma				ENSG00000273420	AC008738.7	-2.08574	0.746399	23.0473	1.58066e-06	3.74457e-05	DOWN	novel transcript
ENSG00000107742	SPOCK2	0.658381	3.95564	58.2967	2.25422e-14	3.03788e-12	UP	SPARC (osteonectin), cwcv and kazal like domains proteoglycan 2				ENSG00000233476	EEF1A1P6	-0.773343	3.42955	22.89	1.71539e-06	3.98444e-05	DOWN	eukaryotic translation elongation factor 1 alpha 1 pseudogene 6
ENSG00000111262	KCNA1	0.819892	2.81304	57.8781	2.78869e-14	3.6865e-12	UP	potassium voltage-gated channel subfamily A member 1				ENSG00000177943	MAMDC4	-0.82099	1.29475	21.7094	3.17225e-06	6.76352e-05	DOWN	MAM domain containing 4
ENSG00000147488	ST18	0.907546	2.46858	57.7754	2.93816e-14	3.81561e-12	UP	ST18, C2H2C-type zinc finger				ENSG00000277925	RF00024	-0.97924	0.957581	21.526	3.49065e-06	7.36542e-05	DOWN
ENSG00000081479	LRP2	0.907923	2.96148	55.982	7.31391e-14	8.92985e-12	UP	LDL receptor related protein 2				ENSG00000274602	PI4KAP1	-0.684556	2.05053	21.202	4.13337e-06	8.53254e-05	DOWN	phosphatidylinositol 4-kinase alpha pseudogene 1
ENSG00000123836	PFKFB2	0.646638	3.85416	55.0393	1.18141e-13	1.40637e-11	UP	6-phosphofructo-2-kinase/fructose-2,6-biphosphatase 2				ENSG00000183598	HIST2H3D	-1.04111	1.07453	21.0151	4.55684e-06	9.28594e-05	DOWN	histone cluster 2 H3 family member d
ENSG00000168843	FSTL5	0.610988	5.38329	54.4822	1.56864e-13	1.8519e-11	UP	follistatin like 5				ENSG00000026036	RTEL1-TNFRSF6B	-0.884216	1.03001	20.574	5.73714e-06	0.000113041	DOWN	RTEL1-TNFRSF6B readthrough (NMD candidate)
ENSG00000109819	PPARGC1A	0.788001	3.06505	54.0376	1.96691e-13	2.30305e-11	UP	PPARG coactivator 1 alpha				ENSG00000174276	ZNHIT2	-0.749845	1.48392	20.2726	6.71549e-06	0.000128421	DOWN	zinc finger HIT-type containing 2
ENSG00000080200	CRYBG3	0.771145	3.04716	53.4805	2.61175e-13	2.9377e-11	UP	crystallin beta-gamma domain containing 3				ENSG00000196866	HIST1H2AD	-0.62191	2.91264	19.3853	1.06825e-05	0.000190273	DOWN	histone cluster 1 H2A family member d
ENSG00000078295	ADCY2	0.62327	4.4412	52.122	5.21571e-13	5.51899e-11	UP	adenylate cyclase 2				ENSG00000184986	TMEM121	-0.73071	1.39733	19.2223	1.16345e-05	0.00020437	DOWN	transmembrane protein 121
ENSG00000164128	NPY1R	0.6729	3.21303	50.9741	9.35926e-13	9.61849e-11	UP	neuropeptide Y receptor Y1				ENSG00000275379	HIST1H3I	-0.711931	1.75402	18.4622	1.73311e-05	0.000287878	DOWN	histone cluster 1 H3 family member i
ENSG00000182255	KCNA4	0.698847	3.06809	48.4998	3.30326e-12	3.06409e-10	UP	potassium voltage-gated channel subfamily A member 4				ENSG00000272916	AC022400.6	-1.39501	1.12206	18.1333	2.05973e-05	0.000332842	DOWN
ENSG00000109158	GABRA4	1.14128	1.43992	44.5691	2.45532e-11	1.99285e-09	UP	gamma-aminobutyric acid type A receptor alpha4 subunit				ENSG00000276903	HIST1H2AL	-0.937371	0.969148	18.0866	2.11083e-05	0.000339563	DOWN	histone cluster 1 H2A family member l
ENSG00000133636	NTS	1.49111	0.989675	43.443	4.36487e-11	3.38871e-09	UP	neurotensin				ENSG00000258643	BCL2L2-PABPN1	-1.19307	1.57539	17.7115	2.57066e-05	0.000400021	DOWN	BCL2L2-PABPN1 readthrough
ENSG00000165983	PTER	0.965074	2.33653	43.2749	4.75635e-11	3.64039e-09	UP	phosphotriesterase related				ENSG00000158106	RHPN1	-0.612232	1.90723	17.4938	2.88253e-05	0.000441339	DOWN	rhophilin Rho GTPase binding protein 1
ENSG00000154478	GPR26	0.76592	2.97616	43.1955	4.9535e-11	3.76387e-09	UP	G protein-coupled receptor 26				ENSG00000073150	PANX2	-0.690137	1.4342	17.2241	3.32194e-05	0.000496899	DOWN	pannexin 2
ENSG00000162624	LHX8	0.616821	3.50132	43.1453	5.08218e-11	3.84122e-09	UP	LIM homeobox 8				ENSG00000265735	RN7SL5P	-2.43736	-0.0187048	17.1352	3.48105e-05	0.000515838	DOWN	RNA, 7SL, cytoplasmic 5, pseudogene
ENSG00000151789	ZNF385D	0.675816	2.88291	42.3208	7.74657e-11	5.70411e-09	UP	zinc finger protein 385D				ENSG00000278463	HIST1H2AB	-0.684951	1.65445	16.8046	4.1433e-05	0.000597639	DOWN	histone cluster 1 H2A family member b
ENSG00000261409	AL035425.3	0.633041	3.13202	41.7625	1.03059e-10	7.28809e-09	UP	novel transcript, overlapping to IRS4				ENSG00000172216	CEBPB	-0.787688	1.45809	16.6684	4.45169e-05	0.000634655	DOWN	CCAAT enhancer binding protein beta
ENSG00000082293	COL19A1	1.22989	1.43533	41.6244	1.10606e-10	7.70733e-09	UP	collagen type XIX alpha 1 chain				ENSG00000215030	RPL13P12	-0.643706	2.69581	16.0136	6.28879e-05	0.000847504	DOWN	ribosomal protein L13 pseudogene 12
ENSG00000152689	RASGRP3	0.903456	2.41347	41.3313	1.28492e-10	8.78233e-09	UP	RAS guanyl releasing protein 3				ENSG00000180229	HERC2P3	-0.65936	2.17645	15.9143	6.62753e-05	0.000885634	DOWN	hect domain and RLD 2 pseudogene 3
ENSG00000173376	NDNF	1.26854	1.26076	40.6642	1.80768e-10	1.20106e-08	UP	neuron derived neurotrophic factor				ENSG00000104953	TLE6	-0.609714	2.02748	15.8157	6.98213e-05	0.000925229	DOWN	transducin like enhancer of split 6
ENSG00000135824	RGS8	0.621712	3.51437	40.029	2.50217e-10	1.60285e-08	UP	regulator of G protein signaling 8				ENSG00000177595	PIDD1	-0.729032	1.43939	15.375	8.81481e-05	0.00112529	DOWN	p53-induced death domain protein 1
ENSG00000269793	ZIM2-AS1	0.769553	2.44331	40.0042	2.53414e-10	1.61608e-08	UP	ZIM2 antisense RNA 1				ENSG00000235677	NPM1P26	-0.640757	1.98594	14.7241	0.000124442	0.00149508	DOWN	nucleophosmin 1 pseudogene 26
ENSG00000106341	PPP1R17	0.69923	3.21174	39.9165	2.65048e-10	1.68276e-08	UP	protein phosphatase 1 regulatory subunit 17				ENSG00000141933	TPGS1	-0.846168	0.862666	14.3453	0.000152157	0.00175795	DOWN	tubulin polyglutamylase complex subunit 1
ENSG00000118785	SPP1	1.34419	1.44769	39.7199	2.93121e-10	1.8446e-08	UP	secreted phosphoprotein 1				ENSG00000221949	LINC01465	-1.02835	0.284757	14.3415	0.000152466	0.00175928	DOWN	long intergenic non-protein coding RNA 1465
ENSG00000271894	AC007744.1	1.00525	2.25565	38.8308	4.62174e-10	2.79753e-08	UP	novel transcript				ENSG00000242697	RPL5P12	-0.602403	1.65247	14.0779	0.000175394	0.00197343	DOWN	ribosomal protein L5 pseudogene 12
ENSG00000144681	STAC	0.820304	2.59351	38.3816	5.8178e-10	3.40603e-08	UP	SH3 and cysteine rich domain				ENSG00000100101	Z83844.1	-2.35839	0.593081	13.9491	0.000187825	0.00208704	DOWN	novel transcript
ENSG00000262655	SPON1	0.644695	2.798	37.7089	8.21293e-10	4.63722e-08	UP	spondin 1				ENSG00000272196	HIST2H2AA4	-1.20767	1.9788	13.8525	0.000197738	0.00217618	DOWN	histone cluster 2 H2A family member a4
ENSG00000140287	HDC	0.912076	1.81358	36.9971	1.18304e-09	6.52501e-08	UP	histidine decarboxylase				ENSG00000130589	HELZ2	-0.749966	0.926598	13.0298	0.000306577	0.00312149	DOWN	helicase with zinc finger 2
ENSG00000115461	IGFBP5	0.971534	1.46819	35.6857	2.31855e-09	1.18115e-07	UP	insulin like growth factor binding protein 5				ENSG00000076928	ARHGEF1	-0.600878	1.40646	12.9967	0.000312036	0.00316579	DOWN	Rho guanine nucleotide exchange factor 1
ENSG00000163630	SYNPR	0.960696	1.90264	35.3751	2.71945e-09	1.3583e-07	UP	synaptoporin				ENSG00000173137	ADCK5	-0.75893	1.02588	12.6969	0.000366267	0.00361585	DOWN	aarF domain containing kinase 5
ENSG00000213860	RPL21P75	9.14036	0.22188	35.32	2.79742e-09	1.38546e-07	UP	ribosomal protein L21 pseudogene 75				ENSG00000279322	AL035252.4	-0.842677	1.09236	12.4419	0.000419813	0.00405478	DOWN	TEC
ENSG00000147676	MAL2	0.638779	3.63009	35.3112	2.81005e-09	1.38546e-07	UP	mal, T cell differentiation protein 2 (gene/pseudogene)				ENSG00000267645	AC105052.3	-0.801958	2.87775	11.0841	0.000870734	0.00733398	DOWN	novel protein, POLR2J2-UPK3BL readthrough
ENSG00000273275	AC017083.2	0.885225	1.77117	35.2534	2.89477e-09	1.41616e-07	UP	novel transcript				ENSG00000228570	NUTM2E	-0.662154	1.42898	10.8332	0.000996966	0.00822742	DOWN	NUT family member 2E
ENSG00000147036	LANCL3	0.669052	2.78963	34.0852	5.27498e-09	2.4545e-07	UP	LanC like 3				ENSG00000106327	TFR2	-0.869505	0.386651	10.6659	0.00109126	0.00882709	DOWN	transferrin receptor 2
ENSG00000168743	NPNT	1.17327	0.910812	33.4593	7.27726e-09	3.24862e-07	UP	nephronectin				ENSG00000160957	RECQL4	-0.645155	0.992849	10.5902	0.00113688	0.00912894	DOWN	RecQ like helicase 4
ENSG00000153993	SEMA3D	0.822546	2.1163	31.6753	1.82227e-08	7.54524e-07	UP	semaphorin 3D				ENSG00000268049	AC012313.2	-0.630152	0.934017	10.2574	0.00136138	0.0106327	DOWN	novel transcript, antisense to ZNF497
ENSG00000113389	NPR3	0.687941	3.29248	31.3089	2.20065e-08	8.90547e-07	UP	natriuretic peptide receptor 3				ENSG00000254531	FLJ20021	-0.620658	1.26547	9.98897	0.00157481	0.0119216	DOWN	uncharacterized LOC90024
ENSG00000165985	C1QL3	0.945178	1.79499	30.7668	2.9097e-08	1.13877e-06	UP	complement C1q like 3				ENSG00000137801	THBS1	-2.27111	1.54326	9.92542	0.00163012	0.0122818	DOWN	thrombospondin 1
ENSG00000187627	RGPD1	0.684616	3.47144	30.6717	3.05588e-08	1.19271e-06	UP	RANBP2-like and GRIP domain containing 1				ENSG00000131188	PRR7	-0.604596	1.22328	9.6477	0.00189588	0.0138424	DOWN	proline rich 7, synaptic
ENSG00000127241	MASP1	0.986483	1.1996	30.4549	3.41723e-08	1.29828e-06	UP	mannan binding lectin serine peptidase 1				ENSG00000279716	AC006128.1	-0.682838	1.02369	9.64156	0.00190223	0.0138623	DOWN	TEC
ENSG00000198944	SOWAHA	0.696333	2.71389	28.9514	7.42166e-08	2.61774e-06	UP	sosondowah ankyrin repeat domain family member A				ENSG00000104728	ARHGEF10	-0.812187	1.88653	9.31872	0.00226825	0.0159687	DOWN	Rho guanine nucleotide exchange factor 10
ENSG00000159173	TNNI1	0.737302	2.19958	28.5309	9.22134e-08	3.19725e-06	UP	troponin I1, slow skeletal type				ENSG00000167513	CDT1	-0.710646	0.764926	9.0893	0.0025711	0.0175985	DOWN	chromatin licensing and DNA replication factor 1
ENSG00000175874	CREG2	0.664732	3.0565	28.036	1.19078e-07	4.01186e-06	UP	cellular repressor of E1A stimulated genes 2				ENSG00000254806	SYS1-DBNDD2	-0.796948	1.75515	9.05815	0.00261526	0.0178495	DOWN	SYS1-DBNDD2 readthrough (NMD candidate)
ENSG00000140284	SLC27A2	0.886515	1.32476	27.8523	1.3094e-07	4.36009e-06	UP	solute carrier family 27 member 2				ENSG00000169246	NPIPB3	-1.20941	0.681725	9.03574	0.00264751	0.0180352	DOWN	nuclear pore complex interacting protein family member B3
ENSG00000113100	CDH9	0.892617	1.88281	26.9215	2.11886e-07	6.6523e-06	UP	cadherin 9				ENSG00000213347	MXD3	-0.993867	-0.201148	8.92624	0.00281103	0.0189324	DOWN	MAX dimerization protein 3
ENSG00000144229	THSD7B	0.633186	2.51404	26.8133	2.24085e-07	6.97398e-06	UP	thrombospondin type 1 domain containing 7B				ENSG00000162004	CCDC78	-0.678471	0.723935	8.79397	0.00302228	0.0200247	DOWN	coiled-coil domain containing 78
ENSG00000143171	RXRG	1.32257	0.563999	26.7553	2.30913e-07	7.13981e-06	UP	retinoid X receptor gamma				ENSG00000182685	BRICD5	-0.618015	1.1952	8.70186	0.00317885	0.0208232	DOWN	BRICHOS domain containing 5
ENSG00000134115	CNTN6	0.867605	1.95373	26.4807	2.66184e-07	8.07311e-06	UP	contactin 6				ENSG00000175602	CCDC85B	-0.640024	0.858265	8.49571	0.00355984	0.0227576	DOWN	coiled-coil domain containing 85B
ENSG00000080493	SLC4A4	0.841228	1.65884	26.1562	3.14883e-07	9.2936e-06	UP	solute carrier family 4 member 4				ENSG00000106624	AEBP1	-0.619272	0.723148	8.18358	0.00422712	0.0258274	DOWN	AE binding protein 1
ENSG00000243444	PALM2	0.792696	2.5719	26.1196	3.20905e-07	9.43235e-06	UP	paralemmin 2				ENSG00000198435	NRARP	-0.84157	0.0880445	7.97708	0.00473733	0.0282087	DOWN	NOTCH regulated ankyrin repeat protein
ENSG00000176868	AL358781.1	3.94886	1.1306	26	3.41409e-07	9.95312e-06	UP					ENSG00000280195	AC245140.2	-0.663719	0.559444	7.83526	0.00512367	0.029972	DOWN	novel transcript, antisense to RPL10
ENSG00000120049	KCNIP2	0.676507	2.30007	24.3559	8.00827e-07	2.07996e-05	UP	potassium voltage-gated channel interacting protein 2				ENSG00000280828	AC090114.3	-0.834563	0.0876984	7.70475	0.00550757	0.0316504	DOWN	pseudogene similar to part of tousled-like kinase 2 (TLK2)
ENSG00000113494	PRLR	0.727544	1.9372	23.5501	1.217e-06	2.95662e-05	UP	prolactin receptor				ENSG00000265185	SNORD3B-1	-0.724838	1.63306	7.02922	0.00801902	0.0421766	DOWN	small nucleolar RNA, C/D box 3B-1
ENSG00000123496	IL13RA2	1.0716	0.737007	23.2653	1.41126e-06	3.38253e-05	UP	interleukin 13 receptor subunit alpha 2				ENSG00000103024	NME3	-0.67153	0.671738	7.00049	0.00814876	0.0426704	DOWN	NME/NM23 nucleoside diphosphate kinase 3
ENSG00000184984	CHRM5	1.96048	-0.366193	23.0152	1.60723e-06	3.79492e-05	UP	cholinergic receptor muscarinic 5				ENSG00000268947	AC002128.1	-0.714456	0.209671	6.65572	0.00988378	0.0494662	DOWN	novel transcript
ENSG00000109255	NMU	0.837972	2.31113	22.5156	2.08448e-06	4.73398e-05	UP	neuromedin U
ENSG00000164125	FAM198B	1.39913	0.477912	21.0942	4.37253e-06	8.94865e-05	UP	family with sequence similarity 198 member B
ENSG00000086300	SNX10	0.642511	3.41933	20.3729	6.37243e-06	0.000123014	UP	sorting nexin 10
ENSG00000196353	CPNE4	0.715867	1.8926	20.3237	6.53855e-06	0.00012588	UP	copine 4
ENSG00000182348	ZNF804B	0.757303	1.41292	20.115	7.29219e-06	0.000138338	UP	zinc finger protein 804B
ENSG00000064989	CALCRL	1.20332	0.690237	19.8972	8.17188e-06	0.000153196	UP	calcitonin receptor like receptor
ENSG00000183662	FAM19A1	0.75123	1.94117	19.8399	8.42066e-06	0.000156677	UP	family with sequence similarity 19 member A1, C-C motif chemokine like
ENSG00000182732	RGS6	0.615998	2.13471	19.8393	8.4234e-06	0.000156677	UP	regulator of G protein signaling 6
ENSG00000183783	KCTD8	0.669867	1.98634	19.5282	9.91264e-06	0.00017879	UP	potassium channel tetramerization domain containing 8
ENSG00000174951	FUT1	0.629267	1.91122	18.545	1.65938e-05	0.000277567	UP	fucosyltransferase 1 (H blood group)
ENSG00000172568	FNDC9	0.604159	2.10236	18.3457	1.84232e-05	0.00030425	UP	fibronectin type III domain containing 9
ENSG00000147041	SYTL5	1.10471	0.700193	18.2602	1.92694e-05	0.000315669	UP	synaptotagmin like 5
ENSG00000164930	FZD6	1.07407	0.409462	18.1303	2.06293e-05	0.000332982	UP	frizzled class receptor 6
ENSG00000104043	ATP8B4	0.975543	0.700124	18.0647	2.13519e-05	0.00034271	UP	ATPase phospholipid transporting 8B4 (putative)
ENSG00000224116	INHBA-AS1	0.799419	1.37547	17.7963	2.45857e-05	0.000385518	UP	INHBA antisense RNA 1
ENSG00000166664	CHRFAM7A	1.00519	1.11006	17.7613	2.50431e-05	0.000390546	UP	CHRNA7 (exons 5-10) and FAM7A (exons A-E) fusion
ENSG00000175556	LONRF3	1.06573	0.491474	17.6689	2.62896e-05	0.000408203	UP	LON peptidase N-terminal domain and ring finger 3
ENSG00000121769	FABP3	0.62205	1.80936	17.6365	2.67408e-05	0.000414309	UP	fatty acid binding protein 3
ENSG00000171408	PDE7B	0.644838	1.69403	17.3968	3.03329e-05	0.000459497	UP	phosphodiesterase 7B
ENSG00000189108	IL1RAPL2	1.09399	0.3215	17.0484	3.64388e-05	0.000537182	UP	interleukin 1 receptor accessory protein like 2
ENSG00000036565	SLC18A1	0.948941	0.569657	16.6077	4.5964e-05	0.000651385	UP	solute carrier family 18 member A1
ENSG00000260878	AC104072.1	1.24059	-0.045917	16.3207	5.34778e-05	0.000739526	UP	novel transcript, overlapping GABRA2
ENSG00000172572	PDE3A	0.778873	1.01926	16.195	5.71451e-05	0.000781913	UP	phosphodiesterase 3A
ENSG00000166250	CLMP	0.944785	0.600606	16.1467	5.86205e-05	0.000798278	UP	CXADR like membrane protein
ENSG00000220842	RPL21P16	3.38	2.22774	15.9822	6.39424e-05	0.000860092	UP	ribosomal protein L21 pseudogene 16
ENSG00000225791	TRAM2-AS1	0.623402	1.61326	15.3384	8.98723e-05	0.00114423	UP	TRAM2 antisense RNA 1 (head to head)
ENSG00000162407	PLPP3	0.636656	1.42112	15.2481	9.42705e-05	0.00119173	UP	phospholipid phosphatase 3
ENSG00000154678	PDE1C	0.700384	2.0454	14.9076	0.000112909	0.00137855	UP	phosphodiesterase 1C
ENSG00000104413	ESRP1	0.792109	0.914449	14.7669	0.000121649	0.001464	UP	epithelial splicing regulatory protein 1
ENSG00000262533	AC090617.3	0.762836	1.12349	14.6044	0.000132605	0.0015694	UP	novel transcript, antisense to DPH1 and OVCA2
ENSG00000138639	ARHGAP24	0.950139	0.453344	14.4107	0.000146967	0.00170546	UP	Rho GTPase activating protein 24
ENSG00000166603	MC4R	0.630024	2.06867	14.2705	0.00015833	0.0018094	UP	melanocortin 4 receptor
ENSG00000189221	MAOA	0.630325	2.56124	14.1294	0.000170657	0.00193019	UP	monoamine oxidase A
ENSG00000164741	DLC1	0.901666	0.453877	13.8611	0.000196831	0.00216787	UP	DLC1 Rho GTPase activating protein
ENSG00000149403	GRIK4	0.660237	1.55379	13.8292	0.000200198	0.00219818	UP	glutamate ionotropic receptor kainate type subunit 4
ENSG00000119888	EPCAM	0.672982	1.18322	13.3368	0.000260242	0.00272548	UP	epithelial cell adhesion molecule
ENSG00000134258	VTCN1	0.92784	0.475598	13.2131	0.000278005	0.00287567	UP	V-set domain containing T cell activation inhibitor 1
ENSG00000283239	KBTBD11-OT1	2.30213	0.851993	12.9036	0.000327944	0.00330373	UP	KBTBD11 overlapping transcript 1
ENSG00000152214	RIT2	0.905724	0.481379	12.9003	0.000328536	0.00330736	UP	Ras like without CAAX 2
ENSG00000101670	LIPG	0.719559	1.29537	12.8905	0.000330261	0.0033177	UP	lipase G, endothelial type
ENSG00000280255	AC004947.2	0.851864	0.523345	12.8415	0.000339011	0.00338419	UP	tec
ENSG00000197934	CYYR1-AS1	0.958594	0.309678	12.6729	0.000371003	0.0036525	UP	cysteine and tyrosine rich 1 antisense RNA 1
ENSG00000146376	ARHGAP18	0.710551	0.923093	12.4059	0.000427986	0.00412536	UP	Rho GTPase activating protein 18
ENSG00000171243	SOSTDC1	0.946161	0.221845	12.2493	0.000465435	0.0044031	UP	sclerostin domain containing 1
ENSG00000135218	CD36	1.15171	-0.101542	12.1954	0.000479083	0.00450837	UP	CD36 molecule
ENSG00000197584	KCNMB2	0.918799	0.363078	11.9544	0.000545173	0.00499218	UP	potassium calcium-activated channel subfamily M regulatory beta subunit 2
ENSG00000214140	PRCD	1.03168	0.170832	11.917	0.000556235	0.00507072	UP	photoreceptor disc component
ENSG00000166145	SPINT1	1.16262	-0.289979	11.4684	0.00070791	0.00618515	UP	serine peptidase inhibitor, Kunitz type 1
ENSG00000175318	GRAMD2A	0.901769	0.247747	11.2323	0.000803863	0.00687616	UP	GRAM domain containing 2A
ENSG00000145536	ADAMTS16	0.680826	0.939279	10.9926	0.000914776	0.00764185	UP	ADAM metallopeptidase with thrombospondin type 1 motif 16
ENSG00000119973	PRLHR	0.906073	0.182707	10.907	0.000958036	0.00792905	UP	prolactin releasing hormone receptor
ENSG00000224905	AP001347.1	0.815949	0.544377	10.7885	0.00102131	0.00839393	UP	novel transcript, antisense to LIPI
ENSG00000169684	CHRNA5	0.819535	0.608732	10.763	0.00103551	0.0084818	UP	cholinergic receptor nicotinic alpha 5 subunit
ENSG00000066468	FGFR2	0.847295	0.497779	10.7296	0.00105433	0.00857991	UP	fibroblast growth factor receptor 2
ENSG00000186897	C1QL4	0.630108	0.950713	10.5628	0.00115389	0.00923434	UP	complement C1q like 4
ENSG00000259781	HMGB1P6	0.677901	3.93153	10.5203	0.00118067	0.00939607	UP	high mobility group box 1 pseudogene 6
ENSG00000082556	OPRK1	0.816259	0.363686	10.4515	0.00122548	0.00970397	UP	opioid receptor kappa 1
ENSG00000120457	KCNJ5	0.615277	1.07322	10.4218	0.00124539	0.00984524	UP	potassium voltage-gated channel subfamily J member 5
ENSG00000160207	HSF2BP	1.20646	-0.326553	10.3451	0.00129819	0.0101949	UP	heat shock transcription factor 2 binding protein
ENSG00000198759	EGFL6	0.850416	0.594047	10.2433	0.00137182	0.0106819	UP	EGF like domain multiple 6
ENSG00000267448	AC010649.1	2.59828	-0.486007	10.2034	0.00140178	0.0108651	UP	novel transcript, antisense to CELF5
ENSG00000174028	FAM3C2	0.740999	0.671811	10.1303	0.00145848	0.0111952	UP	family with sequence similarity 3 member C2 (pseudogene)
ENSG00000168032	ENTPD3	0.981768	-0.00762477	9.93676	0.00162011	0.0122192	UP	ectonucleoside triphosphate diphosphohydrolase 3
ENSG00000131724	IL13RA1	0.679376	0.793845	9.5504	0.00199905	0.0143572	UP	interleukin 13 receptor subunit alpha 1
ENSG00000168081	PNOC	0.787356	0.266713	9.48656	0.00206983	0.0147764	UP	prepronociceptin
ENSG00000123119	NECAB1	0.709281	0.763345	9.47931	0.00207802	0.0148181	UP	N-terminal EF-hand calcium binding protein 1
ENSG00000249853	HS3ST5	0.911326	0.102361	9.36375	0.00221319	0.0156203	UP	heparan sulfate-glucosamine 3-sulfotransferase 5
ENSG00000189120	SP6	0.794488	0.879443	9.2769	0.00232062	0.0162479	UP	Sp6 transcription factor
ENSG00000258430	AL583722.2	0.842828	2.34574	9.20938	0.00240778	0.0167034	UP	novel transcript, antisense to AKT1
ENSG00000163638	ADAMTS9	0.676591	0.971227	9.1693	0.00246109	0.0169839	UP	ADAM metallopeptidase with thrombospondin type 1 motif 9
ENSG00000262880	AC113189.2	0.834759	0.203538	9.16515	0.00246667	0.0170142	UP	novel transcript
ENSG00000121966	CXCR4	0.768355	0.668195	9.14794	0.00248999	0.0171337	UP	C-X-C motif chemokine receptor 4
ENSG00000087076	HSD17B14	0.788987	0.496257	9.14035	0.00250034	0.0171966	UP	hydroxysteroid 17-beta dehydrogenase 14
ENSG00000058866	DGKG	0.873507	0.286253	8.88448	0.00287605	0.0192703	UP	diacylglycerol kinase gamma
ENSG00000164588	HCN1	0.659852	0.865829	8.83666	0.0029524	0.019691	UP	hyperpolarization activated cyclic nucleotide gated potassium channel 1
ENSG00000185760	KCNQ5	0.900457	0.259881	8.83372	0.00295716	0.0197029	UP	potassium voltage-gated channel subfamily Q member 5
ENSG00000138166	DUSP5	0.819732	0.368229	8.81863	0.00298171	0.0198382	UP	dual specificity phosphatase 5
ENSG00000266405	CBX3P2	0.850568	0.202926	8.76769	0.00306613	0.0202401	UP	chromobox 3 pseudogene 2
ENSG00000157470	FAM81A	0.609524	1.1174	8.69045	0.00319882	0.0209419	UP	family with sequence similarity 81 member A
ENSG00000198300	PEG3	0.769901	0.498057	8.50476	0.00354218	0.0226804	UP	paternally expressed 3
ENSG00000168765	GSTM4	0.601805	0.886783	8.49861	0.00355418	0.0227369	UP	glutathione S-transferase mu 4
ENSG00000112699	GMDS	0.731893	0.795202	8.42979	0.00369124	0.0233419	UP	GDP-mannose 4,6-dehydratase
ENSG00000144331	ZNF385B	1.08936	-0.166398	8.41535	0.00372067	0.023476	UP	zinc finger protein 385B
ENSG00000242715	CCDC169	0.839495	0.169214	8.31278	0.00393671	0.0245037	UP	coiled-coil domain containing 169
ENSG00000139173	TMEM117	0.800647	0.707102	8.28725	0.00399245	0.0247535	UP	transmembrane protein 117
ENSG00000139263	LRIG3	0.641079	1.01955	8.27954	0.00400942	0.0248157	UP	leucine rich repeats and immunoglobulin like domains 3
ENSG00000077522	ACTN2	1.04304	-0.280217	8.16937	0.00426038	0.0259972	UP	actinin alpha 2
ENSG00000131771	PPP1R1B	0.815464	0.183051	8.04465	0.00456382	0.0274617	UP	protein phosphatase 1 regulatory inhibitor subunit 1B
ENSG00000136267	DGKB	0.727153	0.415204	8.0074	0.00465867	0.0278565	UP	diacylglycerol kinase beta
ENSG00000166387	PPFIBP2	0.976504	-0.0310482	7.97295	0.00474815	0.0282496	UP	PPFIA binding protein 2
ENSG00000102468	HTR2A	0.783427	0.431025	7.90673	0.00492512	0.0290041	UP	5-hydroxytryptamine receptor 2A
ENSG00000258984	UBE2F-SCLY	1.19541	0.605967	7.87863	0.00500223	0.0293819	UP	UBE2F-SCLY readthrough (NMD candidate)
ENSG00000155846	PPARGC1B	0.672555	0.699863	7.87411	0.00501475	0.0294192	UP	PPARG coactivator 1 beta
ENSG00000267260	AC020928.1	0.733058	0.374876	7.7746	0.00529858	0.0307652	UP	uncharacterized LOC728485
ENSG00000175147	TMEM51-AS1	1.03282	-0.21762	7.71959	0.00546249	0.0314889	UP	TMEM51 antisense RNA 1
ENSG00000165694	FRMD7	1.07971	0.09499	7.70028	0.00552124	0.0317133	UP	FERM domain containing 7
ENSG00000132164	SLC6A11	0.655935	0.653287	7.67428	0.00560133	0.0320573	UP	solute carrier family 6 member 11
ENSG00000205056	LINC02397	0.855311	0.000428366	7.61649	0.00578369	0.0327942	UP	long intergenic non-protein coding RNA 2397
ENSG00000274114	ALOX15P1	0.788033	0.259966	7.54489	0.00601804	0.0338056	UP	arachidonate 15-lipoxygenase pseudogene 1
ENSG00000198883	PNMA5	0.61219	1.08662	7.45886	0.00631249	0.0350735	UP	PNMA family member 5
ENSG00000147465	STAR	0.759128	0.345153	7.33267	0.00677124	0.0370602	UP	steroidogenic acute regulatory protein
ENSG00000231672	DIRC3	0.753283	0.310935	7.1353	0.00755811	0.0402864	UP	disrupted in renal carcinoma 3
ENSG00000150630	VEGFC	0.6225	0.624545	7.11567	0.00764133	0.0405937	UP	vascular endothelial growth factor C
ENSG00000196126	HLA-DRB1	0.787769	-0.00807401	6.96066	0.00833213	0.0434079	UP	major histocompatibility complex, class II, DR beta 1
ENSG00000180044	C3orf80	0.814128	0.249346	6.848	0.00887406	0.0455337	UP	chromosome 3 open reading frame 80
ENSG00000225449	RAB6C-AS1	0.701427	0.560506	6.80784	0.00907586	0.0462701	UP	RAB6C antisense RNA 1
ENSG00000007264	MATK	0.73371	0.115777	6.76495	0.00929658	0.0471932	UP	megakaryocyte-associated tyrosine kinase
ENSG00000163082	SGPP2	0.705347	0.248084	6.76125	0.00931584	0.0472574	UP	sphingosine-1-phosphate phosphatase 2
ENSG00000133121	STARD13	0.939072	-0.236747	6.73671	0.00944484	0.047793	UP	StAR related lipid transfer domain containing 13
